# Supplementary material for: Reduced Lamin A/C Does Not Facilitate Cancer Cell Transendothelial Migration but Compromises Lung Metastasis
Source: Cancers (Basel). 2021 May 14;13(10):2383. doi: 10.3390/cancers13102383 (PMC8157058; doi:10.3390/cancers13102383)
Supplement: Supplementary file 1 [file cancers-13-02383-s001.zip]

Archive with 11 entries (11 files):
- Supplementary Materials v2.pdf
- Table S1.xlsx
- Video S1.avi
- Video S2.avi
- Video S3.avi
- Video S4.avi
- Video S5.mp4
- Video S6.mp4
- Video S7.mp4
- Video S8.avi
- Video S9.avi
