# Supplementary material for: Reduced Lamin A/C Does Not Facilitate Cancer Cell Transendothelial Migration but Compromises Lung Metastasis
Source: Cancers (Basel). 2021 May 14;13(10):2383. doi: 10.3390/cancers13102383 (PMC8157058; doi:10.3390/cancers13102383)
Supplement: Supplementary file 1 [file cancers-13-02383-s001.zip › Table S1.xlsx]

## Sheet: Info content
Tab	Content
All genes	DeSeq2 full output
Differentially Expressed (Diff. Exp.)	DeSeq2 full output only for Differentially Expressed Genes

## Sheet: All genes (B16F10)
	Plate3_7_ B16F10 shControl	Plate3_8_ B16F10 shControl	Plate3_10_ B16F10 shLmna	Plate3_11_ B16F10 shLmna	Plate3_7_ B16F10 shControl	Plate3_8_ B16F10 shControl	Plate3_10_ B16F10 shLmna	Plate3_11_ B16F10 shLmna	Mean B16F10 shControl	Mean B16F10 shLmna	shControl vs shLmna baseMean	shControl vs shLmna log2FoldChange	shControl vs shLmna p value	shControl vs shLmna p adj	shControl vs shLmna pass	shLmna vs shControl direction
0610007P14Rik	9.63707	9.61954	9.86237	9.87285	796.244	786.632	930.825	937.616	791.438	934.22	620.99	-0.43477	0.0360923	0.400937	no	up
0610009B22Rik	8.32052	8.35245	8.33793	8.37374	319.688	326.842	323.568	331.7	323.265	327.634	115.721	-0.0721764	0.868306	0.999968	no	up
0610009L18Rik	7.70335	7.72978	7.63955	7.62361	208.419	212.273	199.404	197.213	210.346	198.309	25.5825	0.534021	0.553308	0.999968	no	down
0610009O20Rik	8.19134	8.29766	8.24952	8.11738	292.307	314.663	304.336	277.7	303.485	291.018	92.2122	0.256116	0.610359	0.999968	no	down
0610010F05Rik	7.59923	7.59756	7.68925	7.71475	193.909	193.684	206.393	210.073	193.796	208.233	92.2122	23.8628	-0.672424	0.470365	no	up
0610010K14Rik	9.51625	9.48364	9.36929	9.41516	732.279	715.911	661.357	682.725	724.095	672.041	459.156	0.212552	0.367099	0.999968	no	down
0610011F06Rik	8.56698	8.56998	8.63972	8.61064	379.244	380.033	398.856	390.896	379.638	394.876	168.117	-0.154075	0.672646	0.999968	no	up
0610012G03Rik	9.44403	9.38913	9.51567	9.57471	696.525	670.516	731.987	762.559	683.52	747.273	476.083	-0.255835	0.273962	0.999968	no	up
0610030E20Rik	7.99258	8.0149	8.16356	8.15649	254.687	258.658	286.732	285.331	256.673	286.032	71.8672	-0.607296	0.26639	0.999968	no	up
0610037L13Rik	8.36211	8.37307	8.448	8.415	329.037	331.548	349.223	341.324	330.292	345.273	125.212	-0.19502	0.641408	0.999968	no	up
0610038B21Rik	7.23601	7.25302	7.24798	7.27114	150.749	152.537	152.006	154.466	151.643	153.236	2.96795	-0.323598	0.899787	0.999968	no	up
1110001J03Rik	10.492	10.4694	10.4603	10.4688	1440.14	1417.75	1408.85	1417.21	1428.95	1413.03	1168.79	0.0271475	0.869333	0.999968	no	down
1110002L01Rik	7.86851	7.87344	7.97003	7.91298	233.699	234.499	250.736	241.015	234.099	245.876	49.0891	-0.321973	0.623903	0.999968	no	up
1110004E09Rik	8.80572	8.80633	8.80243	8.81531	447.492	447.682	446.472	450.477	447.587	448.475	222.487	-0.00845037	0.978976	0.999968	no	up
1110004F10Rik	9.82382	9.76357	9.5621	9.64712	906.287	869.214	755.923	801.809	887.75	778.866	592.034	0.351364	0.105006	0.711045	no	down
1110006O24Rik	7.62373	7.5867	7.47943	7.50322	197.23	192.231	178.457	181.424	194.73	179.941	16.5342	0.883978	0.428491	0.999968	no	down
1110007C09Rik	9.80101	9.86308	9.72978	9.69712	892.066	931.289	849.094	830.09	911.677	839.592	632.332	0.218697	0.293344	0.999968	no	down
1110008F13Rik	10.5521	10.5584	9.7937	9.84602	1501.43	1508	887.559	920.34	1504.72	903.95	988.448	1.23483	3.22657e-12	7.00232e-10	yes	down
1110008L16Rik	7.90141	7.93302	8.00773	8.00149	239.091	244.386	257.376	256.265	241.738	256.821	55.2373	-0.385005	0.534796	0.999968	no	up
1110008P14Rik	9.3618	9.39415	9.24361	9.28529	657.937	672.852	606.183	623.952	665.394	615.068	406.301	0.231811	0.347463	0.999968	no	down
1110012L19Rik	7.88675	7.90579	7.87103	7.8759	236.672	239.817	234.109	234.899	238.245	234.504	45.9333	0.109787	0.87116	0.999968	no	down
1110019D14Rik	7.41712	7.35427	7.44426	7.47651	170.913	163.627	174.159	178.096	167.27	176.127	9.47166	-0.898026	0.541479	0.999968	no	up
1110020A21Rik	7.2607	7.34284	7.34097	7.27242	153.352	162.336	162.125	154.603	157.844	158.364	4.39029	-0.149228	0.943535	0.999968	no	up
1110032A03Rik	7.61344	7.64841	7.49415	7.49203	195.828	200.633	180.286	180.023	198.23	180.154	17.8127	1.05177	0.331717	0.999968	no	down
1110034G24Rik	7.72618	7.77945	7.83227	7.77053	211.744	219.709	227.903	218.355	215.727	223.129	34.7355	-0.270279	0.728988	0.999968	no	up
1110037F02Rik	7.72926	7.66269	7.53088	7.58106	212.198	202.629	184.936	191.481	207.413	188.208	22.3223	0.945891	0.331415	0.999968	no	down
1110038B12Rik	10.4939	10.6387	10.6468	10.5195	1442	1594.28	1603.3	1467.83	1518.14	1535.56	1275.44	-0.0277675	0.873461	0.999968	no	up
1110038F14Rik	8.89818	8.86466	8.99312	9.02413	477.109	466.153	509.563	520.637	471.631	515.1	264.738	-0.297251	0.31824	0.999968	no	up
1110046J04Rik	7.2012	7.18973	7.349	7.36341	147.156	145.99	163.031	164.667	146.573	163.849	4.0538	-2.94548	0.2032	0.948517	no	up
1110051M20Rik	8.38808	8.43421	8.73744	8.66234	335.016	345.899	426.807	405.157	340.457	415.982	162.408	-0.802895	0.0322951	0.374465	no	up
1110059E24Rik	8.00939	7.86383	7.54847	7.75013	257.671	232.942	187.205	215.288	245.306	201.247	40.7663	1.72679	0.0380046	0.414115	no	down
1110065P20Rik	9.20031	9.16845	9.26746	9.28536	588.259	575.413	616.286	623.981	581.836	620.133	365.916	-0.194621	0.450713	0.999968	no	up
1190002F15Rik	8.56214	8.59892	8.70459	8.64002	377.974	387.733	417.198	398.937	382.853	408.067	175.634	-0.247448	0.491781	0.999968	no	up
1190007I07Rik	8.61441	8.54538	8.63528	8.71999	391.919	373.607	397.628	421.676	382.763	409.652	176.302	-0.274805	0.449615	0.999968	no	up
1200014J11Rik	7.49196	7.40626	7.42071	7.49793	180.014	169.632	171.339	180.76	174.823	176.049	10.7776	-0.154544	0.910777	0.999968	no	up
1300002E11Rik	7.75943	7.7518	7.72415	7.72766	216.681	215.538	211.447	211.962	216.109	211.704	31.1357	0.167549	0.837293	0.999968	no	down
1500009L16Rik	7.53437	7.41268	7.34187	7.46914	185.383	170.388	162.227	177.189	177.886	169.708	10.4516	0.750353	0.603265	0.999968	no	down
1500011B03Rik	7.93146	7.99242	7.82224	7.7545	244.123	254.658	226.323	215.942	249.39	221.132	45.9224	0.857744	0.214061	0.964894	no	down
1500011K16Rik	9.10197	9.1191	9.10421	9.08401	549.499	556.063	550.353	542.699	552.781	546.526	316.895	0.0391258	0.886524	0.999968	no	down
1500012F01Rik	9.8386	9.79705	9.93223	9.98333	915.619	889.623	977.013	1012.23	902.621	994.624	703.617	-0.250874	0.208969	0.956847	no	up
1500015A07Rik	7.48874	7.53039	7.57038	7.53445	179.612	184.874	190.069	185.394	182.243	187.731	15.0931	-0.363878	0.754107	0.999968	no	up
1600002H07Rik	8.4073	8.40112	8.45238	8.47124	339.507	338.056	350.285	354.893	338.781	352.589	131.809	-0.173037	0.671939	0.999968	no	up
1600002K03Rik	8.48171	8.47781	8.6147	8.59155	357.477	356.514	391.996	385.759	356.996	388.877	155.857	-0.344695	0.361319	0.999968	no	up
1600012H06Rik	7.73582	7.83604	7.6608	7.60606	213.164	228.499	202.363	194.829	220.832	198.596	29.826	0.905127	0.288596	0.999968	no	down
1600014C10Rik	7.85556	7.80978	7.82416	7.84743	231.611	224.377	226.624	230.31	227.994	228.467	40.4574	-0.0290041	0.967899	0.999968	no	up
1600019K03Rik	7.56782	7.61859	7.64105	7.58459	189.732	196.528	199.611	191.95	193.13	195.781	19.936	-0.141548	0.889419	0.999968	no	up
1600020E01Rik	8.02164	7.96213	7.75998	7.83832	259.868	249.367	216.764	228.86	254.617	222.812	48.5477	0.922698	0.172711	0.894201	no	down
1700001G11Rik	7.32541	7.28146	7.23221	7.25362	160.387	155.575	150.353	152.601	157.981	151.477	3.48145	1.00816	0.666461	0.999968	no	down
1700003E16Rik	7.38173	7.36765	7.36167	7.35142	166.771	165.152	164.469	163.304	165.962	163.887	6.5752	0.227373	0.894657	0.999968	no	down
1700003F12Rik	9.02324	9.13826	8.89351	8.70808	520.315	563.495	475.569	418.209	541.905	446.889	270.595	0.693184	0.0318123	0.371513	no	down
1700007K13Rik	7.42156	7.39914	7.40629	7.41631	171.44	168.797	169.635	170.818	170.118	170.226	8.45745	-0.0244622	0.98718	0.999968	no	up
1700007L15Rik	7.67335	7.62931	7.58495	7.63415	204.131	197.994	191.998	198.659	201.063	195.329	22.0068	0.296552	0.760255	0.999968	no	down
1700008J07Rik	7.55132	7.49758	7.38834	7.43608	187.575	180.716	167.537	173.174	184.146	170.356	11.7933	1.04696	0.42892	0.999968	no	down
1700008O03Rik	7.30077	7.26825	7.2457	7.30679	157.671	154.157	151.766	158.33	155.914	155.048	3.68835	0.276002	0.904453	0.999968	no	down
1700010I14Rik	7.35639	7.36106	7.33214	7.3485	163.868	164.4	161.137	162.974	164.134	162.056	5.91392	0.251429	0.889572	0.999968	no	down
1700017B05Rik	8.09501	8.1059	8.18204	8.15532	273.426	275.499	290.428	285.099	274.463	287.764	78.9266	-0.252234	0.628445	0.999968	no	up
1700018L02Rik	7.29497	7.1802	7.07675	7.18116	157.038	145.029	134.993	145.126	151.033	140.06	1.93683	2.5814	0.454843	0.999968	no	down
1700019D03Rik	7.59402	7.57544	7.60609	7.64308	193.209	190.737	194.832	199.893	191.973	197.362	20.0943	-0.285329	0.777827	0.999968	no	up
1700019G17Rik	7.38257	7.3837	7.36727	7.3866	166.869	167	165.108	167.336	166.934	166.222	7.14113	0.0907976	0.95625	0.999968	no	down
1700020I14Rik	8.43424	8.38809	8.32699	8.37343	345.906	335.016	321.125	331.631	340.461	326.378	121.448	0.193697	0.650423	0.999968	no	down
1700021F05Rik	9.04321	9.0418	9.16634	9.17152	527.567	527.053	574.569	576.636	527.31	575.602	319.048	-0.274468	0.314841	0.999968	no	up
1700021K19Rik	8.70388	8.68792	8.80572	8.81212	416.992	412.405	447.493	449.482	414.698	448.488	207.897	-0.28454	0.389709	0.999968	no	up
1700025G04Rik	7.21246	7.30897	7.40864	7.31113	148.309	158.569	169.912	158.807	153.439	164.359	5.0015	-1.58234	0.439127	0.999968	no	up
1700028J19Rik	7.3389	7.31133	7.34218	7.37602	161.894	158.829	162.262	166.113	160.361	164.187	5.59433	-0.468316	0.80057	0.999968	no	up
1700029I15Rik	7.30823	7.34465	7.33794	7.28656	158.488	162.539	161.785	156.125	160.514	158.955	4.8125	0.295227	0.882336	0.999968	no	down
1700030C10Rik	7.29792	7.34764	7.41086	7.3672	157.36	162.877	170.173	165.101	160.119	167.637	6.27035	-0.881892	0.619008	0.999968	no	up
1700030J22Rik	7.26523	7.31794	7.28875	7.23416	153.834	159.558	156.362	150.557	156.696	153.46	3.44828	0.596957	0.798368	0.999968	no	down
1700030K09Rik	8.03452	8.03223	8.13102	8.09125	262.2	261.784	280.338	272.714	261.992	276.526	70.2404	-0.302949	0.582681	0.999968	no	up
1700037C18Rik	7.59668	7.60166	7.6326	7.66504	193.566	194.235	198.445	202.958	193.901	200.701	21.7696	-0.336749	0.729647	0.999968	no	up
1700037H04Rik	9.51546	9.6013	9.52144	9.42543	731.88	776.748	734.916	687.604	754.314	711.26	492.892	0.17767	0.449253	0.999968	no	down
1700052K11Rik	7.39301	7.37553	7.41022	7.42067	168.08	166.056	170.098	171.334	167.068	170.716	7.96141	-0.358473	0.819017	0.999968	no	up
1700056E22Rik	7.35045	7.36146	7.30314	7.29337	163.195	164.445	157.93	156.864	163.82	157.397	5.06947	0.806372	0.678391	0.999968	no	down
1700066B19Rik	7.2099	7.20928	7.30267	7.317	148.046	147.982	157.879	159.454	148.014	158.667	3.18561	-1.88946	0.44526	0.999968	no	up
1700066M21Rik	7.55071	7.60584	7.17869	7.16894	187.495	194.799	144.878	143.901	191.147	144.39	12.1568	5.54294	0.00220308	0.0527573	no	down
1700084E18Rik	7.39347	7.34728	7.25264	7.28379	168.135	162.836	152.497	155.826	165.486	154.161	5.09813	1.45883	0.460068	0.999968	no	down
1700086O06Rik	7.73006	7.69972	7.6754	7.72716	212.315	207.896	204.421	211.888	210.106	208.155	28.3712	0.0970957	0.909969	0.999968	no	down
1700088E04Rik	7.53276	7.53931	7.41376	7.38975	185.176	186.019	170.516	167.701	185.598	169.109	11.9535	1.27545	0.331327	0.999968	no	down
1700094D03Rik	7.26524	7.2949	7.36756	7.35077	153.834	157.03	165.141	163.231	155.432	164.186	4.94557	-1.1733	0.554567	0.999968	no	up
1700096K18Rik	7.30928	7.21293	7.22467	7.33472	158.604	148.357	149.569	161.425	153.48	155.497	3.51245	-0.28005	0.906132	0.999968	no	up
1700102H20Rik	7.40272	7.31231	7.2765	7.36869	169.216	158.936	155.041	165.271	164.076	160.156	5.73175	0.503956	0.788265	0.999968	no	down
1700102P08Rik	7.25174	7.23824	7.27089	7.29919	152.402	150.983	154.439	157.498	151.692	155.969	3.10946	-0.711028	0.771056	0.999968	no	up
1700113A16Rik	7.19341	7.36358	7.25483	7.0919	146.363	164.687	152.729	136.419	155.525	144.574	3.26281	2.27231	0.413728	0.999968	no	down
1700120C14Rik	7.24423	7.34684	7.23114	7.11589	151.611	162.786	150.241	138.707	157.199	144.474	3.11735	2.80973	0.314429	0.999968	no	down
1700123M08Rik	7.32145	7.2939	7.24458	7.29626	159.947	156.922	151.648	157.179	158.435	154.413	3.93411	0.731268	0.743261	0.999968	no	down
1700123O20Rik	8.31013	8.3979	8.32109	8.26655	317.395	337.303	319.815	307.95	327.349	313.883	111.113	0.204625	0.649001	0.999968	no	down
1700124L16Rik	7.33198	7.27699	7.27209	7.33528	161.119	155.093	154.567	161.488	158.106	158.027	4.29547	0.0309352	0.988314	0.999968	no	down
1810010H24Rik	7.2856	7.30357	7.27275	7.26842	156.022	157.977	154.637	154.174	157	154.406	3.56606	0.39535	0.862788	0.999968	no	down
1810013L24Rik	7.7315	7.80303	8.05112	7.99622	212.527	223.33	265.234	255.33	217.928	260.282	49.4294	-1.22537	0.067468	0.570586	no	up
1810014B01Rik	7.67941	7.66815	7.67836	7.64909	204.99	203.397	204.841	200.727	204.193	202.784	25.2693	0.0836422	0.92626	0.999968	no	down
1810021B22Rik	7.28009	7.33418	7.37331	7.31662	155.426	161.364	165.801	159.413	158.395	162.607	5.07356	-0.551496	0.777438	0.999968	no	up
1810022K09Rik	7.38532	7.31967	7.44187	7.50661	167.187	159.749	173.87	181.851	163.468	177.861	9.14581	-1.37228	0.362234	0.999968	no	up
1810026J23Rik	8.39247	8.31475	8.38028	8.48199	336.034	318.413	333.209	357.546	327.224	345.378	124.28	-0.254065	0.554173	0.999968	no	up
1810030O07Rik	8.37351	8.38934	8.50641	8.51215	331.649	335.307	363.652	365.1	333.478	364.376	135.005	-0.378625	0.348845	0.999968	no	up
1810032O08Rik	8.69876	8.68132	8.71823	8.72152	415.515	410.522	421.161	422.124	413.018	421.643	194.765	-0.0786739	0.817364	0.999968	no	up
1810034E14Rik	7.64814	7.70757	7.79223	7.75	200.595	209.031	221.664	215.27	204.813	218.467	30.0994	-0.563689	0.501469	0.999968	no	up
1810037I17Rik	9.60975	9.67806	9.75172	9.67755	781.311	819.194	862.108	818.901	800.252	840.504	577.585	-0.136189	0.531426	0.999968	no	up
1810043G02Rik	8.64362	8.64482	8.72314	8.69722	399.936	400.266	422.597	415.072	400.101	418.835	187.897	-0.171584	0.620308	0.999968	no	up
1810043H04Rik	10.0807	10.0114	9.82173	9.85954	1082.88	1032.12	904.973	929.004	1057.5	916.988	743.403	0.358919	0.0672196	0.56929	no	down
1810044D09Rik	7.80225	7.76544	7.70728	7.74938	223.209	217.585	208.989	215.177	220.397	212.083	32.6965	0.318066	0.691519	0.999968	no	down
1810055G02Rik	8.26629	8.35907	8.3684	8.27897	307.893	328.345	330.475	310.612	318.119	320.543	109.716	-0.0355965	0.937605	0.999968	no	up
1810058I24Rik	11.0283	10.9914	10.8586	10.8957	2088.54	2035.88	1856.83	1905.16	2062.21	1880.99	1717.7	0.202941	0.170405	0.890414	no	down
1810062G17Rik	7.61592	7.60147	7.66162	7.67841	196.165	194.209	202.478	204.848	195.187	203.663	22.6745	-0.408596	0.667757	0.999968	no	up
1810065E05Rik	7.48112	7.42954	7.42526	7.47175	178.666	172.391	171.88	177.509	175.529	174.694	10.5183	0.055452	0.967966	0.999968	no	down
2010001A14Rik	7.44983	7.46679	7.39012	7.34727	174.833	176.9	167.744	162.836	175.866	165.29	8.97039	1.02996	0.493878	0.999968	no	down
2010012O05Rik	7.47354	7.6069	7.48223	7.35429	177.73	194.942	178.804	163.629	186.336	171.216	12.9943	1.20809	0.35818	0.999968	no	down
2010107E04Rik	8.77611	8.90635	9.78172	9.64211	438.401	479.822	880.223	799.031	459.111	839.627	438.623	-1.82056	2.8448e-12	6.30516e-10	yes	up
2010107G23Rik	7.47949	7.36538	7.60006	7.70323	178.464	164.892	194.02	208.402	171.678	201.211	17.4715	-2.00192	0.0842185	0.632063	no	up
2010111I01Rik	7.68059	7.72689	7.86179	7.83265	205.157	211.849	232.613	227.962	208.503	230.288	35.1651	-0.788719	0.309943	0.999968	no	up
2010204K13Rik	8.22469	8.27751	8.36661	8.33485	299.144	310.299	330.065	322.879	304.721	326.472	106.888	-0.331721	0.465015	0.999968	no	up
2010315B03Rik	7.3965	7.53273	7.54774	7.42078	168.488	185.173	187.11	171.347	176.831	179.229	12.1917	-0.223657	0.866924	0.999968	no	up
2010320M18Rik	7.79659	7.77701	7.78358	7.81287	222.335	219.338	220.339	224.858	220.836	222.599	36.0711	-0.0675589	0.929264	0.999968	no	up
2210011C24Rik	7.35051	7.35877	7.43508	7.39826	163.202	164.138	173.054	168.693	163.67	170.874	7.58667	-0.700189	0.66394	0.999968	no	up
2210013O21Rik	8.25701	8.1897	8.19998	8.28788	305.92	291.974	294.063	312.537	298.947	303.3	94.8835	-0.0798271	0.869215	0.999968	no	up
2210015D19Rik	7.77323	7.81193	7.82194	7.7913	218.764	224.712	226.277	221.521	221.738	223.899	36.8052	-0.081135	0.914383	0.999968	no	up
2210016F16Rik	7.30114	7.37878	7.39403	7.30764	157.711	166.431	168.2	158.424	162.071	163.312	5.85658	-0.0973402	0.95776	0.999968	no	up
2210016L21Rik	8.79432	8.84835	9.07032	8.98631	443.971	460.912	537.575	507.165	452.441	522.37	260.504	-0.483088	0.111431	0.731886	no	up
2210018M11Rik	8.905	8.82438	8.77097	8.85179	479.37	453.317	436.843	462.014	466.343	449.429	231.778	0.136519	0.670901	0.999968	no	down
2210404O09Rik	7.21775	7.32123	7.11688	7.0478	148.854	159.922	138.802	132.312	154.388	135.557	2.61898	4.24197	0.195244	0.93168	no	down
2210408F21Rik	8.43037	8.50007	8.66082	8.62826	344.981	362.057	404.732	395.699	353.519	400.216	160.093	-0.506128	0.180474	0.909089	no	up
2210416O15Rik	7.18905	7.34888	7.37529	7.20466	145.922	163.017	166.029	147.509	154.469	156.769	4.23088	-0.196568	0.931289	0.999968	no	up
2210417A02Rik	7.31106	7.29588	7.2982	7.34293	158.799	157.138	157.39	162.347	157.968	159.868	4.66529	-0.225049	0.912153	0.999968	no	up
2300009A05Rik	8.68453	8.65099	8.70274	8.71826	411.438	401.982	416.664	421.17	406.71	418.917	190.817	-0.116363	0.735548	0.999968	no	up
2310009A05Rik	8.12602	8.19362	8.15303	8.10991	279.367	292.768	284.647	276.265	286.067	280.456	80.6618	0.113575	0.827159	0.999968	no	down
2310009B15Rik	9.12213	9.17349	9.16816	9.10347	557.229	577.427	575.296	550.07	567.328	562.683	331.568	0.0326639	0.904223	0.999968	no	down
2310010G23Rik	7.44409	7.48456	7.43899	7.42487	174.138	179.092	173.524	171.834	176.615	172.679	10.4479	0.313876	0.821055	0.999968	no	down
2310010J17Rik	7.8868	7.88011	7.89093	7.89152	236.681	235.587	237.359	237.456	236.134	237.407	46.0879	-0.0381871	0.954862	0.999968	no	up
2310011J03Rik	9.37776	9.35995	9.42207	9.4195	665.255	657.09	686	684.784	661.172	685.392	435.006	-0.103776	0.66435	0.999968	no	up
2310015A10Rik	7.65573	7.63081	7.63444	7.65966	201.653	198.199	198.7	202.202	199.926	200.451	23.0182	-0.0318775	0.973096	0.999968	no	up
2310022A10Rik	8.75553	8.79838	8.51	8.45138	432.192	445.221	364.557	350.042	438.706	357.3	179.823	0.801286	0.0258709	0.326411	no	down
2310022B05Rik	9.22148	9.20254	9.03306	9.07269	596.955	589.171	523.867	538.459	593.063	531.163	329.663	0.343301	0.204628	0.950761	no	down
2310030G06Rik	7.54045	7.5422	7.6259	7.59056	186.166	186.392	197.526	192.747	186.279	195.136	18.2371	-0.490083	0.643383	0.999968	no	up
2310033P09Rik	9.18748	9.21333	9.12934	9.08057	583.05	593.594	560.022	541.408	588.322	550.715	336.3	0.21004	0.434283	0.999968	no	down
2310034G01Rik	7.28171	7.36564	7.37867	7.29429	155.601	164.922	166.419	156.964	160.261	161.691	5.28439	-0.177946	0.92658	0.999968	no	up
2310035C23Rik	7.92911	7.86771	7.7011	7.77839	243.724	233.569	208.096	219.547	238.647	213.821	39.8096	0.834824	0.261163	0.999968	no	down
2310036O22Rik	10.3036	10.3242	10.5209	10.4673	1263.86	1282.03	1469.32	1415.69	1272.94	1442.51	1109.38	-0.292019	0.0839288	0.63171	no	up
2310039H08Rik	8.71898	8.78664	8.65052	8.59473	421.379	441.613	401.851	386.608	431.496	394.229	191.29	0.346729	0.319891	0.999968	no	down
2310045N01Rik	8.10068	8.19034	8.17426	8.10618	274.503	292.105	288.867	275.551	283.304	282.209	80.2978	0.0210657	0.968001	0.999968	no	down
2310047M10Rik	8.14974	8.21317	8.20709	8.15396	283.999	296.763	295.515	284.83	290.381	290.173	86.0511	0.00582835	0.990777	0.999968	no	down
2310057M21Rik	8.25871	8.18056	8.3068	8.37624	306.28	290.131	316.661	332.277	298.206	324.469	103.53	-0.42408	0.362919	0.999968	no	up
2310061I04Rik	9.57217	9.60367	9.46068	9.45351	761.219	778.022	704.612	701.117	769.621	702.864	496.384	0.251451	0.268124	0.999968	no	down
2310067B10Rik	7.75363	7.77333	7.79411	7.76419	215.812	218.779	221.953	217.397	217.295	219.675	34.0137	-0.0876685	0.910782	0.999968	no	up
2310068J16Rik	7.4631	7.45087	7.45255	7.46588	176.448	174.958	175.162	176.789	175.703	175.976	10.7704	-0.0264429	0.984466	0.999968	no	up
2310069B03Rik	7.32129	7.2842	7.20224	7.23223	159.929	155.87	147.261	150.355	157.9	148.808	3.1246	1.57643	0.52592	0.999968	no	down
2410002F23Rik	9.22891	9.09782	9.08774	9.1541	600.036	547.92	544.103	569.718	573.978	556.911	334.024	0.0918744	0.739319	0.999968	no	down
2410004B18Rik	8.57207	8.52531	8.50083	8.53963	380.585	368.447	362.246	372.121	374.516	367.184	153.494	0.0839536	0.826186	0.999968	no	down
2410006H16Rik	10.8466	10.9499	10.9279	10.8402	1841.45	1978.1	1948.16	1833.28	1909.77	1890.72	1645.97	0.0269989	0.862415	0.999968	no	down
2410015M20Rik	10.4626	10.5104	10.5191	10.4681	1411.13	1458.63	1467.48	1416.44	1434.88	1441.96	1186.11	-0.011557	0.944517	0.999968	no	up
2410016O06Rik	8.47754	8.4463	8.39271	8.40121	356.447	348.81	336.091	338.078	352.628	337.085	131.236	0.194238	0.635446	0.999968	no	down
2410089E03Rik	8.23262	8.14528	8.10236	8.1808	300.792	283.121	274.824	290.179	291.957	282.501	83.7904	0.178689	0.728915	0.999968	no	down
2410131K14Rik	7.87034	7.92546	8.00254	7.97992	233.996	243.11	256.451	252.461	238.553	254.456	53.4396	-0.428781	0.498567	0.999968	no	up
2500002B13Rik	7.22563	7.26526	7.36588	7.34235	149.669	153.837	164.949	162.281	151.753	163.615	4.47996	-1.7874	0.400807	0.999968	no	up
2510009E07Rik	7.80865	7.80237	7.87738	7.85528	224.201	223.227	235.14	231.566	223.714	233.353	40.7785	-0.303718	0.671469	0.999968	no	up
2510039O18Rik	8.93854	9.07014	8.94533	8.84146	490.646	537.506	492.959	458.718	514.076	475.839	266.931	0.273715	0.375658	0.999968	no	down
2610001J05Rik	9.12509	9.1558	9.12667	9.12516	558.373	570.386	558.986	558.401	564.38	558.694	328.354	0.0345711	0.898126	0.999968	no	down
2610002M06Rik	7.25701	7.19669	7.16291	7.28546	152.96	146.696	143.301	156.006	149.828	149.654	3.09024	0.243856	0.930264	0.999968	no	down
2610008E11Rik	7.63773	7.64525	7.61996	7.62576	199.152	200.193	196.715	197.507	199.673	197.111	22.0452	0.125013	0.896892	0.999968	no	down
2610015P09Rik	7.51616	7.54316	7.64824	7.61659	183.059	186.517	200.609	196.256	184.788	198.432	18.6289	-0.753216	0.47324	0.999968	no	up
2610020H08Rik	7.62832	7.63484	7.72846	7.72552	197.857	198.754	212.079	211.648	198.306	211.863	26.0293	-0.590534	0.507426	0.999968	no	up
2610035D17Rik	7.88645	7.915	7.86291	7.8524	236.624	241.352	232.793	231.104	238.988	231.948	45.2997	0.208354	0.759996	0.999968	no	down
2610044O15Rik8	7.46113	7.48537	7.47277	7.4886	176.208	179.193	177.635	179.595	177.7	178.615	12.0889	-0.0967915	0.940371	0.999968	no	up
2610203C22Rik	7.34687	7.38829	7.35567	7.30852	162.79	167.532	163.786	158.52	165.161	161.153	5.92863	0.520955	0.773648	0.999968	no	down
2610301B20Rik	7.7817	7.81679	7.35797	7.34881	220.052	225.47	164.047	163.009	222.761	163.528	24.1388	3.69484	0.000557403	0.0174894	yes	down
2610305D13Rik	7.11012	7.22902	7.11012	7.02917	138.153	150.021	138.153	130.614	144.087	134.384	1.29202	2.59595	0.58994	0.999968	no	down
2610306M01Rik	7.73817	7.8195	7.80763	7.72556	213.512	225.894	224.042	211.653	219.703	217.848	34.3216	0.0860107	0.913382	0.999968	no	down
2610318N02Rik	8.06	8.06553	8.03505	8.02152	266.871	267.895	262.296	259.847	267.383	261.071	65.898	0.140545	0.804634	0.999968	no	down
2610507B11Rik	9.14008	9.1308	9.28457	9.27075	564.206	560.589	623.638	617.696	562.397	620.667	357.393	-0.298392	0.250941	0.999968	no	up
2610507I01Rik	7.483	7.54524	7.56497	7.52963	178.899	186.786	189.358	184.776	182.842	187.067	15.2498	-0.318671	0.784127	0.999968	no	up
2610524H06Rik	7.8337	7.82041	7.64154	7.65182	228.129	226.036	199.679	201.106	227.082	200.393	31.7752	1.03207	0.205441	0.951567	no	down
2700029M09Rik	8.99608	8.9818	9.0481	9.04012	510.61	505.58	529.358	526.437	508.095	527.898	287.471	-0.124338	0.663478	0.999968	no	up
2700038G22Rik	8.13522	8.111	8.10681	8.16168	281.154	276.474	275.672	286.359	278.814	281.016	78.0848	-0.0451954	0.931572	0.999968	no	up
2700049A03Rik	8.03743	7.98871	8.10972	8.12818	262.729	254.005	276.229	279.785	258.367	278.007	69.4047	-0.431436	0.438646	0.999968	no	up
2700060E02Rik	9.01849	8.91587	9.004	9.11153	518.602	482.997	513.42	553.152	500.8	533.286	286.98	-0.222315	0.453714	0.999968	no	up
2700062C07Rik	8.45578	8.52435	8.49474	8.45701	351.109	368.2	360.722	351.41	359.655	356.066	142.485	0.0461104	0.907564	0.999968	no	down
2700081O15Rik	7.7445	7.81734	7.69304	7.65459	214.451	225.555	206.936	201.493	220.003	204.215	30.6644	0.621989	0.455319	0.999968	no	down
2700094K13Rik	9.51015	9.60992	9.83179	9.73567	729.189	781.4	911.302	852.569	755.295	881.936	578.156	-0.419035	0.059527	0.528638	no	up
2700097O09Rik	7.82683	7.83663	7.75654	7.76879	227.044	228.592	216.248	218.091	227.818	217.17	36.7688	0.363045	0.630498	0.999968	no	down
2700099C18Rik	7.74359	7.87542	7.66846	7.54337	214.316	234.821	203.441	186.544	224.568	194.992	30.197	1.28242	0.144217	0.83323	no	down
2810001G20Rik	7.9318	8.01214	8.01494	7.94257	244.179	258.163	258.664	246.01	251.171	252.337	56.8061	-0.0303798	0.960853	0.999968	no	up
2810002D19Rik	7.72507	7.7017	7.66552	7.67287	211.582	208.182	203.026	204.063	209.882	203.544	26.8734	0.267405	0.760412	0.999968	no	down
2810004N23Rik	8.76836	8.75758	8.94946	8.94484	436.052	432.807	494.374	492.795	434.43	493.585	238.121	-0.44165	0.155658	0.860006	no	up
2810006K23Rik	7.94644	7.8892	7.77877	7.86712	246.671	237.075	219.606	233.474	241.873	226.54	44.9711	0.49116	0.482289	0.999968	no	down
2810013P06Rik	7.46251	7.47906	7.47468	7.44558	176.376	178.411	177.87	174.318	177.394	176.094	11.2203	0.124672	0.925503	0.999968	no	down
2810021J22Rik	7.32853	7.28033	7.21106	7.25723	160.734	155.452	148.165	152.983	158.093	150.574	3.34445	1.26114	0.599433	0.999968	no	down
2810025M15Rik	8.6876	8.67274	8.7507	8.78709	412.313	408.088	430.749	441.752	410.201	436.25	200.329	-0.228145	0.498633	0.999968	no	up
2810029C07Rik	7.67236	7.59485	7.60508	7.68196	203.991	193.321	194.696	205.353	198.656	200.024	22.6731	-0.0877304	0.927517	0.999968	no	up
2810032G03Rik	7.21826	7.31938	7.23197	7.15722	148.906	159.718	150.328	142.737	154.312	146.532	2.73007	1.49716	0.584433	0.999968	no	down
2810403A07Rik	8.79599	8.78461	8.83042	8.83866	444.485	440.993	455.22	457.828	442.739	456.524	223.987	-0.109062	0.732976	0.999968	no	up
2810408I11Rik	7.95119	7.94521	7.9058	7.93057	247.484	246.46	239.818	243.971	246.972	241.895	51.5518	0.139238	0.827913	0.999968	no	down
2810410L24Rik	7.43361	7.43912	7.48776	7.45684	172.878	173.539	179.491	175.684	173.209	177.587	10.7525	-0.336885	0.80458	0.999968	no	up
2810417H13Rik	8.54693	8.52646	8.23067	8.24222	374.009	368.739	300.385	302.8	371.374	301.593	126.069	0.926415	0.0273901	0.34048	no	down
2810428I15Rik	10.0247	9.89084	9.84513	9.91535	1041.71	949.38	919.768	965.645	995.543	942.706	726.448	0.141829	0.486265	0.999968	no	down
2810429I04Rik	7.33269	7.37537	7.33597	7.29566	161.197	166.038	161.565	157.113	163.618	159.339	5.35645	0.557322	0.769088	0.999968	no	down
2810468N07Rik	7.24008	7.29027	7.21162	7.1723	151.175	156.527	148.222	144.237	153.851	146.23	2.33433	1.62003	0.571452	0.999968	no	down
2810474O19Rik	7.61461	7.60651	7.8041	7.79839	195.986	194.89	223.496	222.613	195.438	223.054	29.1734	-1.14713	0.176176	0.90183	no	up
2900005J15Rik	7.37276	7.38037	7.38009	7.38308	165.738	166.615	166.582	166.928	166.176	166.755	7.02786	-0.0640607	0.969249	0.999968	no	up
2900008C10Rik	7.8649	7.88399	7.68937	7.68947	233.116	236.22	206.41	206.424	234.668	206.417	36.1806	0.997126	0.192914	0.930365	no	down
2900009J06Rik	7.3906	7.32781	7.36824	7.41211	167.8	160.654	165.22	170.32	164.227	167.77	7.02391	-0.478686	0.775576	0.999968	no	up
2900041M22Rik	7.44015	7.44121	7.40377	7.40402	173.663	173.791	169.339	169.368	173.727	169.353	8.99689	0.379564	0.797615	0.999968	no	down
2900060B14Rik	7.08083	7.09003	7.32012	7.30616	135.376	136.242	159.799	158.26	135.809	159.03	2.92865	-5.09261	0.100231	0.6933	no	up
2900076A07Rik	7.61448	7.59627	7.63219	7.66304	195.969	193.511	198.389	202.677	194.74	200.533	21.6738	-0.291593	0.764666	0.999968	no	up
3000002C10Rik	7.72134	7.75933	7.74653	7.74601	211.035	216.667	214.753	214.675	213.851	214.714	31.6905	-0.0463504	0.954482	0.999968	no	up
3010026O09Rik	8.06427	8.04799	7.995	8.02113	267.663	264.658	255.115	259.777	266.161	257.446	64.1367	0.198326	0.73095	0.999968	no	down
3110002H16Rik	7.77385	7.76776	7.80321	7.78749	218.857	217.936	223.358	220.937	218.397	222.147	35.2325	-0.131839	0.863732	0.999968	no	up
3110009E18Rik	7.57425	7.61799	7.70125	7.65835	190.579	196.446	208.116	202.019	193.513	205.068	22.7322	-0.564443	0.554928	0.999968	no	up
3110021A11Rik	7.40387	7.37106	7.41266	7.47501	169.351	165.542	170.385	177.911	167.447	174.148	9.00648	-0.586389	0.69527	0.999968	no	up
3110040N11Rik	7.90461	7.88586	7.98853	8.02184	239.621	236.527	253.973	259.905	238.074	256.939	53.957	-0.486692	0.437919	0.999968	no	up
3110043O21Rik	7.52276	7.46396	7.61487	7.68096	183.897	176.554	196.022	205.211	180.225	200.616	18.4675	-1.18622	0.268061	0.999968	no	up
3110045C21Rik	7.08402	7.18343	7.33199	7.2232	135.676	145.354	161.12	149.417	140.515	155.268	2.58651	-3.35293	0.278058	0.999968	no	up
3110056K07Rik	7.36039	7.36773	7.43259	7.43796	164.323	165.161	172.755	173.4	164.742	173.078	8.08547	-0.787689	0.614058	0.999968	no	up
3110057O12Rik	7.54217	7.58174	7.52655	7.50446	186.388	191.571	184.382	181.58	188.98	182.981	15.6239	0.374891	0.742957	0.999968	no	down
3110082I17Rik	8.55956	8.52946	8.60278	8.63713	377.299	369.508	388.773	398.139	373.403	393.456	164.635	-0.211671	0.566671	0.999968	no	up
3830406C13Rik	7.63445	7.64113	7.55233	7.54617	198.701	199.622	187.705	186.906	199.162	187.306	19.3861	0.633623	0.538037	0.999968	no	down
4632404H12Rik	7.55386	7.54769	7.5915	7.59816	187.905	187.104	192.872	193.765	187.504	193.318	17.7656	-0.327574	0.759364	0.999968	no	up
4632415L05Rik	7.4845	7.50559	7.50296	7.46097	179.085	181.722	181.391	176.188	180.403	178.789	12.58	0.155808	0.901995	0.999968	no	down
4833419F23Rik	7.24744	7.24626	7.35749	7.31328	151.948	151.824	163.993	159.044	151.886	161.518	4.45128	-1.47572	0.492236	0.999968	no	up
4833420G17Rik	7.9432	7.93211	7.82946	7.86683	246.117	244.233	227.459	233.427	245.175	230.443	47.1828	0.4265	0.525185	0.999968	no	down
4833439L19Rik	8.66579	8.59196	8.49853	8.63818	406.129	385.867	361.67	398.43	395.998	380.05	170.559	0.191061	0.611438	0.999968	no	down
4921524J17Rik	8.28613	8.27061	8.42362	8.43093	312.158	308.818	343.37	345.115	310.488	344.242	116.759	-0.469373	0.278206	0.999968	no	up
4921531C22Rik	7.21442	7.2342	7.30399	7.29989	148.511	150.561	158.022	157.574	149.536	157.798	3.1811	-1.45744	0.552883	0.999968	no	up
4930402H24Rik	7.76897	7.82073	7.82114	7.80231	218.119	226.086	226.151	223.217	222.103	224.684	37.4495	-0.106602	0.887015	0.999968	no	up
4930427A07Rik	8.35192	8.35833	8.4395	8.44259	326.722	328.176	347.171	347.914	327.449	347.542	124.929	-0.261712	0.532054	0.999968	no	up
4930430F08Rik	7.85243	7.84671	7.85775	7.85824	231.108	230.194	231.963	232.041	230.651	232.002	42.3803	-0.0425176	0.951743	0.999968	no	up
4930432K21Rik	7.94949	7.83505	7.91739	8.00561	247.192	228.341	241.753	256.997	237.767	249.375	51.4189	-0.371036	0.573414	0.999968	no	up
4930447F24Rik	7.5612	7.53597	7.43738	7.45703	188.863	185.589	173.331	175.707	187.226	174.519	13.303	0.875765	0.479241	0.999968	no	down
4930453N24Rik	8.53053	8.43588	7.84347	8.03618	369.783	346.301	229.679	262.5	358.042	246.09	105.697	2.05936	0.000153763	0.00593242	yes	down
4930455G09Rik	7.53399	7.59856	7.64005	7.584	185.335	193.819	199.473	191.872	189.577	195.673	19.0527	-0.358645	0.731439	0.999968	no	up
4930509E16Rik	7.40264	7.45115	7.57166	7.51684	169.207	174.993	190.238	183.144	172.1	186.691	12.7888	-1.05535	0.405503	0.999968	no	up
4930526I15Rik	8.91323	8.86828	8.73713	8.78746	482.114	467.325	426.714	441.864	474.72	434.289	228.955	0.314571	0.324893	0.999968	no	down
4930550L24Rik	7.29557	7.29534	7.08283	7.08301	157.103	157.078	135.564	135.581	157.091	135.572	2.54339	4.7048	0.150019	0.847186	no	down
4930558J18Rik	7.35413	7.34296	7.44806	7.46659	163.611	162.349	174.618	176.876	162.98	175.747	8.4164	-1.19969	0.435992	0.999968	no	up
4930563E22Rik	7.2474	7.30805	7.3002	7.24813	151.944	158.469	157.608	152.021	155.207	154.815	3.41785	0.0398298	0.986442	0.999968	no	down
4930579G24Rik	8.44971	8.46801	8.39584	8.37854	349.637	354.099	336.821	332.807	351.868	334.814	129.824	0.217588	0.597341	0.999968	no	down
4931406C07Rik	8.58289	8.57339	8.56978	8.57889	383.45	380.932	379.981	382.388	382.191	381.185	162.909	0.0111213	0.976017	0.999968	no	down
4931406P16Rik	8.86196	8.80119	8.98658	9.02392	465.281	446.09	507.259	520.56	455.686	513.91	257.517	-0.413303	0.173386	0.895904	no	up
4931414P19Rik	7.74743	7.68135	7.62736	7.68645	214.887	205.266	197.726	205.993	210.076	201.859	26.5305	0.362551	0.684308	0.999968	no	down
4931428F04Rik	7.49554	7.55057	7.57813	7.52184	180.46	187.478	191.093	183.78	183.969	187.437	15.4409	-0.227435	0.843498	0.999968	no	up
4932411E22Rik	7.48434	7.41744	7.29049	7.39525	179.065	170.951	156.551	168.342	175.008	162.446	8.7278	1.44127	0.373123	0.999968	no	down
4932438A13Rik	7.78183	7.80556	7.90031	7.8754	220.071	223.721	238.908	234.818	221.896	236.863	41.2899	-0.469349	0.510562	0.999968	no	up
4933404O12Rik	7.56358	7.56224	7.59942	7.6174	189.176	188.999	193.934	196.365	189.087	195.15	18.7188	-0.329689	0.752248	0.999968	no	up
4933412E12Rik	7.32481	7.33304	7.32807	7.31751	160.32	161.237	160.683	159.51	160.778	160.097	4.93028	0.0974998	0.960275	0.999968	no	down
4933427D14Rik	7.87677	7.83473	7.81213	7.83391	235.04	228.291	224.743	228.161	231.666	226.452	40.9861	0.164437	0.818404	0.999968	no	down
4933431E20Rik	7.59088	7.61024	7.64018	7.63254	192.789	195.393	199.492	198.437	194.091	198.964	21.0465	-0.24964	0.800268	0.999968	no	up
4933434E20Rik	8.44038	8.50767	8.56058	8.52517	347.383	363.969	377.564	368.41	355.676	372.987	148.354	-0.207011	0.595766	0.999968	no	up
4933439C10Rik	7.61885	7.48962	7.43526	7.53208	196.563	179.721	173.076	185.09	188.142	179.083	15.0295	0.534521	0.655249	0.999968	no	down
5031425E22Rik	7.70312	7.65691	7.5811	7.626	208.388	201.817	191.487	197.539	205.102	194.513	22.9989	0.511921	0.590975	0.999968	no	down
5033406O09Rik	8.05076	8.03654	7.96835	7.9942	265.167	262.567	250.445	254.972	263.867	252.709	61.5757	0.260444	0.658008	0.999968	no	down
5330426P16Rik	7.25648	7.31159	7.2757	7.23831	152.904	158.858	154.954	150.99	155.881	152.972	3.31127	0.451287	0.850085	0.999968	no	down
5430402O13Rik	7.29698	7.27011	7.32398	7.34757	157.256	154.355	160.227	162.87	155.806	161.549	4.47369	-0.809199	0.694423	0.999968	no	up
5430405H02Rik	7.33924	7.3518	7.38951	7.39705	161.931	163.347	167.673	168.552	162.639	168.112	6.75167	-0.5831	0.731824	0.999968	no	up
5430416N02Rik	8.18196	8.20344	8.29571	8.28535	290.412	294.769	314.237	311.989	292.59	313.113	96.2902	-0.33326	0.482319	0.999968	no	up
5530601H04Rik	7.31452	7.38655	7.38796	7.28387	159.18	167.33	167.493	155.835	163.255	161.664	6.02401	0.439871	0.811395	0.999968	no	down
5730408K05Rik	7.7195	7.73993	7.74518	7.72293	210.767	213.773	214.552	211.268	212.27	212.91	30.3129	-0.0251775	0.975714	0.999968	no	up
5730409E04Rik	7.66029	7.67095	7.67805	7.65884	202.292	203.792	204.797	202.088	203.042	203.442	24.7625	-0.0165099	0.985545	0.999968	no	up
5730455P16Rik	7.83621	7.87059	8.01864	7.97128	228.525	234.036	259.329	250.955	231.28	255.142	51.1152	-0.640981	0.320878	0.999968	no	up
5730480H06Rik	7.25211	7.32671	7.349	7.25533	152.442	160.532	163.031	152.782	156.487	157.906	4.19868	-0.0619883	0.97706	0.999968	no	up
5730507C01Rik	7.46106	7.56149	7.54927	7.46363	176.198	188.901	187.308	176.513	182.55	181.91	13.9262	0.0270088	0.982454	0.999968	no	down
5730508B09Rik	7.72628	7.76354	7.7593	7.7696	211.76	217.3	216.661	218.215	214.53	217.438	32.9701	-0.126907	0.873572	0.999968	no	up
5730559C18Rik	7.29841	7.30481	7.2157	7.21689	157.413	158.112	148.642	148.765	157.763	148.703	3.05473	1.59398	0.525145	0.999968	no	down
5830415F09Rik	7.47752	7.49912	7.54652	7.52562	178.22	180.909	186.951	184.263	179.564	185.607	13.9053	-0.404349	0.737049	0.999968	no	up
5830432E09Rik	7.28436	7.30085	7.33288	7.32253	155.887	157.68	161.219	160.067	156.784	160.643	4.43424	-0.529153	0.797479	0.999968	no	up
5830454E08Rik	7.36137	7.33628	7.3112	7.31672	164.435	161.6	158.815	159.423	163.017	159.119	5.24592	0.466298	0.807175	0.999968	no	down
6030458C11Rik	8.31038	8.26247	8.2816	8.34471	317.45	307.079	311.179	325.093	312.264	318.136	106.247	-0.0977736	0.830227	0.999968	no	up
6330408A02Rik	7.53147	7.60535	7.62721	7.56229	185.012	194.733	197.706	189.006	189.872	193.356	18.5065	-0.218241	0.837132	0.999968	no	up
6330415G19Rik	7.23279	7.30277	7.25212	7.18508	150.413	157.89	152.443	145.52	154.151	148.981	2.65625	1.08534	0.685046	0.999968	no	down
6330416G13Rik	8.65807	8.68224	8.77797	8.75092	403.961	410.786	438.968	430.813	407.374	434.891	198.319	-0.24124	0.476114	0.999968	no	up
6330418K02Rik	7.43778	7.39999	7.43784	7.48433	173.378	168.895	173.386	179.063	171.137	176.225	9.96144	-0.439169	0.756657	0.999968	no	up
6430548M08Rik	7.51294	7.61892	7.61415	7.50709	182.651	196.572	195.924	181.911	189.612	188.918	17.4027	0.0651802	0.953101	0.999968	no	down
6430706D22Rik	9.65176	9.66748	9.65815	9.62356	804.392	813.207	807.968	788.826	808.8	798.397	561.135	0.0390345	0.856642	0.999968	no	down
6530402F18Rik	7.70345	7.73131	7.79215	7.76633	208.434	212.499	221.651	217.719	210.466	219.685	31.9534	-0.350873	0.663924	0.999968	no	up
8430419L09Rik	8.04456	8.06948	8.08341	8.04755	264.03	268.63	271.238	264.578	266.33	267.908	68.0646	-0.0336498	0.952111	0.999968	no	up
8430429K09Rik	7.93858	7.91472	8.01597	8.01713	245.33	241.305	258.85	259.058	243.318	258.954	56.5429	-0.391883	0.522047	0.999968	no	up
9030617O03Rik	7.44034	7.41604	7.30175	7.31521	173.687	170.786	157.778	159.257	172.236	158.517	7.00179	1.46245	0.388352	0.999968	no	down
9030624J02Rik	8.75907	8.80204	8.88074	8.84795	433.253	446.353	471.377	460.785	439.803	466.081	227.265	-0.206936	0.516827	0.999968	no	up
9130008F23Rik	7.46945	7.4927	7.45846	7.44001	177.226	180.105	175.882	173.647	178.666	174.764	11.192	0.307241	0.818157	0.999968	no	down
9130011E15Rik	7.65885	7.66008	7.63437	7.61272	202.09	202.262	198.69	195.73	202.176	197.21	22.8695	0.246279	0.795	0.999968	no	down
9130221H12Rik	7.88398	7.76071	7.75839	7.84557	236.219	216.873	216.526	230.013	226.546	223.27	38.6877	0.0725744	0.923318	0.999968	no	down
9130401M01Rik	9.17699	9.20232	9.39628	9.38261	578.828	589.079	673.849	667.493	583.954	670.671	392	-0.408336	0.102969	0.703362	no	up
9230110C19Rik	7.61126	7.66396	7.92216	7.89483	195.531	202.806	242.554	238.002	199.169	240.278	36.6953	-1.5111	0.050944	0.483319	no	up
9230114K14Rik	7.40266	7.35668	7.42011	7.46496	169.208	163.901	171.268	176.676	166.555	173.972	8.62546	-0.715193	0.63818	0.999968	no	up
9330102E08Rik	7.50345	7.42614	7.44133	7.5605	181.452	171.985	173.806	188.771	176.719	181.289	12.8475	-0.271241	0.833159	0.999968	no	up
9330133O14Rik	7.44954	7.3454	7.36054	7.45291	174.798	162.624	164.34	175.207	168.711	169.774	8.3277	-0.196335	0.900541	0.999968	no	up
9330151L19Rik	7.70535	7.74659	7.6372	7.63896	208.71	214.762	199.08	199.322	211.736	199.201	26.6574	0.542315	0.540754	0.999968	no	down
9330188P03Rik	7.35547	7.24758	7.15495	7.30458	163.764	151.963	142.513	158.088	157.864	150.3	4.08683	1.60725	0.511012	0.999968	no	down
9430015G10Rik	8.58849	8.65919	8.75876	8.7008	384.94	404.274	433.161	416.105	394.607	424.633	188.261	-0.283864	0.418782	0.999968	no	up
9430016H08Rik	8.50694	8.50191	8.44259	8.4669	363.784	362.519	347.914	353.828	363.151	350.871	141.615	0.145643	0.712643	0.999968	no	down
9430020K01Rik	7.38139	7.33372	7.16061	7.25149	166.732	161.313	143.073	152.376	164.023	147.725	4.75425	2.62407	0.259176	0.999968	no	down
9430038I01Rik	7.92646	7.90932	7.97594	7.99692	243.278	240.404	251.766	255.454	241.841	253.61	53.8803	-0.304455	0.627091	0.999968	no	up
9530068E07Rik	9.8674	9.74524	9.98599	10.0426	934.076	858.242	1014.1	1054.66	896.159	1034.38	725.076	-0.378526	0.0637336	0.550508	no	up
9530077C05Rik	7.32017	7.35354	7.34588	7.32345	159.805	163.544	162.678	160.169	161.674	161.423	5.33053	0.022257	0.990629	0.999968	no	down
9830147E19Rik	7.50322	7.45666	7.51216	7.53042	181.423	175.663	182.552	184.877	178.543	183.714	13.425	-0.410689	0.738466	0.999968	no	up
9930012K11Rik	7.81831	7.81195	7.72316	7.73688	225.707	224.715	211.301	213.321	225.211	212.311	34.3363	0.461322	0.554304	0.999968	no	down
9930021J03Rik	7.38188	7.40513	7.45024	7.43565	166.789	169.499	174.883	173.122	168.144	174.003	8.86848	-0.529481	0.722846	0.999968	no	up
9930104L06Rik	7.9312	7.86064	7.90761	7.95979	244.079	232.428	240.12	248.964	238.253	244.542	49.5271	-0.203898	0.756815	0.999968	no	up
A130010J15Rik	7.42082	7.48704	7.51978	7.46697	171.353	179.401	183.519	176.922	175.377	180.22	11.8162	-0.409021	0.755739	0.999968	no	up
A230046K03Rik	8.13689	8.14133	8.28401	8.32599	281.479	282.347	311.698	320.903	281.913	316.301	94.2782	-0.57392	0.232083	0.988739	no	up
A230072C01Rik	7.44111	7.40359	7.43492	7.44789	173.779	169.318	173.035	174.598	171.549	173.816	9.60634	-0.242702	0.865985	0.999968	no	up
A330069E16Rik	7.28408	7.34437	7.6296	7.56626	155.857	162.509	198.033	189.528	159.183	193.78	13.174	-2.90323	0.0301274	0.35977	no	up
A430005L14Rik	8.53265	8.51783	8.66295	8.67292	370.326	366.542	405.328	408.139	368.434	406.734	168.641	-0.388258	0.286603	0.999968	no	up
A430033K04Rik	7.42968	7.54474	7.57378	7.47299	172.407	186.72	190.517	177.661	179.564	184.089	13.8586	-0.375277	0.762578	0.999968	no	up
A430105I19Rik	7.58279	7.63892	7.54658	7.50523	191.711	199.316	186.959	181.677	195.514	184.318	17.7689	0.649789	0.547752	0.999968	no	down
A530016L24Rik	7.35851	7.33002	7.26446	7.29099	164.109	160.9	153.752	156.606	162.504	155.179	4.56715	0.987913	0.630422	0.999968	no	down
A530088E08Rik	7.23419	7.27506	7.37659	7.32336	150.559	154.885	166.178	160.159	152.722	163.169	4.49919	-1.461	0.483827	0.999968	no	up
A630001G21Rik	7.86127	7.84	7.87424	7.9009	232.53	229.126	234.629	239.006	230.828	236.818	44.1087	-0.185211	0.788522	0.999968	no	up
A630066F11Rik	7.464	7.44151	7.36982	7.4043	176.558	173.827	165.401	169.402	175.192	167.401	9.03852	0.708509	0.634431	0.999968	no	down
A630089N07Rik	7.31804	7.32418	7.28084	7.29065	159.569	160.25	155.507	156.568	159.909	156.038	4.25152	0.541907	0.797679	0.999968	no	down
A730017L22Rik	7.33782	7.34145	7.33445	7.35672	161.773	162.18	161.394	163.905	161.976	162.65	5.66815	-0.0805893	0.965238	0.999968	no	up
A830080D01Rik	7.22152	7.33199	7.12054	7.04673	149.243	161.12	139.154	132.214	155.182	135.684	2.83432	4.3183	0.174504	0.898107	no	down
A830082K12Rik	7.5867	7.73719	7.76655	7.6108	192.232	213.367	217.754	195.469	202.799	206.612	26.1744	-0.163124	0.861437	0.999968	no	up
A930001C03Rik	7.24975	7.2203	7.35146	7.36186	152.192	149.117	163.309	164.49	150.655	163.9	4.43657	-2.05275	0.338686	0.999968	no	up
A930004D18Rik	7.72539	7.71887	7.70769	7.69301	211.629	210.674	209.048	206.931	211.151	207.99	28.5963	0.132908	0.875769	0.999968	no	down
A930005H10Rik	8.043	8.09888	8.08875	8.07274	263.744	274.161	272.242	269.239	268.952	270.74	70.5651	-0.0486164	0.929895	0.999968	no	up
A930013F10Rik	7.63311	7.67505	7.57377	7.53638	198.515	204.371	190.517	185.642	201.443	188.079	20.3146	0.709922	0.482845	0.999968	no	down
A930024E05Rik	7.37694	7.34055	7.34434	7.34241	166.219	162.078	162.505	162.288	164.149	162.397	6.17496	0.17967	0.91963	0.999968	no	down
AA388235	7.30676	7.38475	7.3812	7.30092	158.326	167.121	166.711	157.687	162.724	162.199	5.75	0.104522	0.954997	0.999968	no	down
AA467197	7.34626	7.27332	7.28413	7.37335	162.722	154.699	155.863	165.805	158.71	160.834	4.95501	-0.244426	0.902626	0.999968	no	up
AI314180	8.39569	8.47613	8.63317	8.55549	336.786	356.098	397.047	376.235	346.442	386.641	150.545	-0.458509	0.242059	0.997442	no	up
AI413582	9.49532	9.47359	9.56112	9.57275	721.731	710.941	755.411	761.527	716.336	758.469	496.862	-0.159188	0.482491	0.999968	no	up
AI414108	7.71231	7.69123	7.71362	7.70983	209.719	206.676	209.909	209.358	208.197	209.634	28.2463	-0.0699944	0.934772	0.999968	no	up
AI429214	7.48036	7.42428	7.49274	7.54721	178.572	171.763	180.111	187.041	175.168	183.576	12.5574	-0.644978	0.613217	0.999968	no	up
AI464131	7.49436	7.4001	7.3617	7.45824	180.313	168.908	164.472	175.855	174.611	170.164	9.58753	0.413045	0.779068	0.999968	no	down
AI597479	8.22117	8.28343	8.27009	8.24294	298.413	311.574	308.706	302.951	304.993	305.828	98.5018	-0.0188556	0.968114	0.999968	no	up
AI662270	8.42372	8.40317	8.59061	8.60943	343.394	338.536	385.505	390.567	340.965	388.036	148.771	-0.534679	0.166934	0.879593	no	up
AI837181	8.51362	8.50543	8.35763	8.37775	365.474	363.403	328.019	332.623	364.439	330.321	133.677	0.421712	0.29984	0.999968	no	down
AI846148	7.48415	7.51576	7.45842	7.43039	179.041	183.008	175.877	172.493	181.025	174.185	11.6531	0.524762	0.689765	0.999968	no	down
AI987944	7.72959	7.70889	7.86322	7.88591	212.245	209.221	232.844	236.535	210.733	234.69	37.266	-0.822173	0.27394	0.999968	no	up
AK010878	8.0392	8.11825	8.06843	8.00029	263.052	277.867	268.436	256.051	270.46	262.244	67.6586	0.194621	0.732435	0.999968	no	down
AU019823	7.46974	7.66562	7.36488	7.20403	177.262	203.04	164.835	147.445	190.151	156.14	13.1282	3.20024	0.0313983	0.369161	no	down
AU022252	7.48378	7.46438	7.51327	7.5319	178.996	176.604	182.692	185.066	177.8	183.879	13.0856	-0.428491	0.729591	0.999968	no	up
AU040320	8.21109	8.25152	8.24459	8.21116	296.337	304.758	303.297	296.351	300.547	299.824	93.9042	0.0153313	0.974578	0.999968	no	down
AW146154	7.4865	7.52082	7.53917	7.52497	179.333	183.651	186.001	184.179	181.492	185.09	14.3123	-0.257941	0.828503	0.999968	no	up
AW209491	7.89449	7.95475	7.96471	7.94689	237.947	248.096	249.815	246.747	243.021	248.281	52.852	-0.160038	0.80145	0.999968	no	up
AW554918	7.58	7.6059	7.65316	7.61026	191.34	194.807	201.294	195.397	193.074	198.345	20.6543	-0.268105	0.788019	0.999968	no	up
Aaas	8.98384	8.97361	8.98316	8.97365	506.295	502.72	506.058	502.733	504.508	504.396	274.884	0.00534032	0.985383	0.999968	no	down
Aacs	8.59868	8.55253	8.58367	8.62807	387.67	375.465	383.656	395.648	381.567	389.652	166.46	-0.0924557	0.801863	0.999968	no	up
Aaed1	7.63023	7.55637	7.45957	7.57031	198.12	188.232	176.017	190.06	193.176	183.038	17.2793	0.719998	0.524505	0.999968	no	down
Aagab	8.70944	8.66672	8.64566	8.65539	418.603	406.389	400.5	403.211	412.496	401.855	185.908	0.100042	0.774199	0.999968	no	down
Aak1	8.67351	8.65591	8.73919	8.77437	408.306	403.357	427.325	437.875	405.832	432.6	196.68	-0.238377	0.483303	0.999968	no	up
Aamdc	7.96205	7.89994	7.92759	7.99635	249.353	238.846	243.469	255.353	244.099	249.411	53.2047	-0.155227	0.807368	0.999968	no	up
Aamp	10.4215	10.4214	10.1984	10.1565	1371.43	1371.34	1174.96	1141.29	1371.39	1158.13	1019.43	0.402166	0.0203992	0.275708	no	down
Aar2	8.99668	9.04274	9.29127	9.19676	510.823	527.395	626.543	586.813	519.109	606.678	332.308	-0.48352	0.0763315	0.601927	no	up
Aars	9.86305	9.82539	9.87466	9.87599	931.267	907.274	938.792	939.657	919.27	939.225	684.757	-0.0588962	0.768105	0.999968	no	up
Aars2	8.17123	8.26249	8.34863	8.25153	288.26	307.084	325.979	304.761	297.672	315.37	99.4373	-0.291985	0.541248	0.999968	no	up
Aarsd1	9.85898	9.81254	9.8893	9.92451	928.644	899.224	948.364	971.793	913.934	960.079	691.588	-0.131184	0.512574	0.999968	no	up
Aasdh	7.50411	7.4207	7.52589	7.59023	181.536	171.338	184.297	192.702	176.437	188.5	14.283	-0.908421	0.455279	0.999968	no	up
Aasdhppt	7.49625	7.4468	7.39027	7.46253	180.549	174.466	167.762	176.379	177.508	172.07	10.6034	0.512915	0.713133	0.999968	no	down
Aass	7.30457	7.26816	7.18458	7.20307	158.087	154.147	145.47	147.346	156.117	146.408	2.68942	1.89311	0.482994	0.999968	no	down
Aatf	8.36159	8.47252	8.52184	8.38636	328.919	355.208	367.561	334.615	342.063	351.088	133.042	-0.109965	0.794623	0.999968	no	up
Aatk	7.54812	7.53761	7.54817	7.53394	187.159	185.8	187.165	185.328	186.48	186.247	15.7548	0.0312781	0.977968	0.999968	no	down
Abat	7.67382	7.62156	7.55862	7.63515	204.197	196.933	188.526	198.797	200.565	193.662	21.6307	0.391693	0.692272	0.999968	no	down
Abca2	8.54036	8.52077	8.45786	8.46866	372.309	367.29	351.616	354.258	369.799	352.937	145.307	0.193063	0.62102	0.999968	no	down
Abca3	8.4104	8.33216	8.38394	8.41849	340.238	322.279	334.056	342.152	331.258	338.104	123.137	-0.11363	0.789516	0.999968	no	up
Abca5	7.7461	7.66483	7.71273	7.79313	214.688	202.928	209.78	221.802	208.808	215.791	30.3629	-0.311212	0.710971	0.999968	no	up
Abca7	8.22422	8.12273	8.21548	8.30183	299.044	278.732	297.239	315.573	288.888	306.406	92.3708	-0.328827	0.507212	0.999968	no	up
Abcb10	8.03894	8.01687	8.07626	8.07621	263.003	259.011	269.895	269.886	261.007	269.891	66.9671	-0.196651	0.727228	0.999968	no	up
Abcb1b	7.91408	7.88648	7.94096	7.9615	241.199	236.628	245.735	249.258	238.913	247.497	50.6513	-0.238716	0.711684	0.999968	no	up
Abcb6	8.88275	8.73817	8.78275	8.90521	472.037	427.024	440.424	479.44	449.53	459.932	229.359	-0.103573	0.755385	0.999968	no	up
Abcb7	7.31925	7.61398	7.38083	7.17092	159.703	195.901	166.668	144.099	177.802	155.383	11.67	2.00975	0.228277	0.986984	no	down
Abcb8	9.03716	9.06421	9.17087	9.17415	525.358	535.302	576.378	577.687	530.33	577.033	321.561	-0.264422	0.33177	0.999968	no	up
Abcc1	8.29511	8.24611	8.36198	8.38842	314.107	303.617	329.009	335.094	308.862	332.051	110.95	-0.346341	0.43684	0.999968	no	up
Abcc10	7.80006	7.82599	7.69548	7.68963	222.87	226.912	207.286	206.448	224.891	206.867	32.7821	0.671993	0.40098	0.999968	no	down
Abcc4	8.1602	8.15092	8.00276	8.00593	286.066	284.231	256.49	257.054	285.149	256.772	71.4681	0.586986	0.283989	0.999968	no	down
Abcc5	8.64327	8.63302	8.7603	8.72187	399.838	397.006	433.623	422.227	398.422	427.925	192.024	-0.266346	0.437375	0.999968	no	up
Abcd1	7.39315	7.39255	7.29439	7.28522	168.097	168.027	156.975	155.981	168.062	156.478	5.81578	1.38851	0.451588	0.999968	no	down
Abcd3	8.70431	8.70711	8.94576	8.92016	417.119	417.928	493.107	484.434	417.523	488.771	228.746	-0.552993	0.0810355	0.621153	no	up
Abcd4	7.75437	7.74977	7.82348	7.83735	215.922	215.236	226.517	228.706	215.579	227.612	36.1254	-0.414628	0.585327	0.999968	no	up
Abce1	8.80092	8.76775	9.28594	9.31788	446.005	435.868	624.233	638.208	440.936	631.22	312.212	-1.16032	3.23945e-05	0.0014483	yes	up
Abcf1	9.41595	9.40979	9.66721	9.63938	683.1	680.189	813.055	797.524	681.645	805.289	505.271	-0.4589	0.0413431	0.430882	no	up
Abcf2	8.35922	8.35321	8.30561	8.32412	328.379	327.013	316.401	320.486	327.696	318.443	112.72	0.132568	0.763217	0.999968	no	down
Abcf3	8.4422	8.43448	8.49557	8.47414	347.82	345.964	360.93	355.606	346.892	358.268	137.902	-0.13667	0.732378	0.999968	no	up
Abcg2	7.39766	7.47411	7.50104	7.45495	168.624	177.8	181.15	175.455	173.212	178.302	11.107	-0.496296	0.71612	0.999968	no	up
Abcg4	7.36229	7.36389	7.34544	7.35033	164.54	164.722	162.629	163.181	164.631	162.905	6.05092	0.191549	0.914406	0.999968	no	down
Abhd1	7.37186	7.4254	7.48526	7.41229	165.635	171.897	179.179	170.342	168.766	174.76	9.31169	-0.502135	0.732703	0.999968	no	up
Abhd10	7.68613	7.76028	7.83452	7.75862	205.946	216.809	228.258	216.56	211.377	222.409	33.2688	-0.4224	0.598557	0.999968	no	up
Abhd11	8.50073	8.41349	8.45296	8.49607	362.223	340.967	350.424	361.054	351.595	355.739	139.332	-0.0697695	0.862443	0.999968	no	up
Abhd12	9.33525	9.37184	9.26187	9.30262	645.939	662.53	613.906	631.492	654.234	622.699	404.542	0.147482	0.550574	0.999968	no	down
Abhd13	7.20793	7.37159	7.22166	7.07762	147.844	165.603	149.257	135.076	156.724	142.166	3.37157	3.06701	0.270846	0.999968	no	down
Abhd14a	8.3987	8.47518	8.44371	8.39419	337.489	355.863	348.185	336.436	346.676	342.31	130.976	0.060612	0.883687	0.999968	no	down
Abhd14b	7.9324	7.9147	7.80551	7.81715	244.281	241.302	223.713	225.526	242.792	224.62	44.2819	0.53975	0.434133	0.999968	no	down
Abhd15	7.33438	7.23938	7.32322	7.3908	161.387	151.102	160.143	167.823	156.244	163.983	5.33559	-1.32791	0.503711	0.999968	no	up
Abhd16a	8.96078	8.95115	9.01032	9.00617	498.267	494.953	515.675	514.196	496.61	514.935	275.909	-0.119124	0.682277	0.999968	no	up
Abhd17a	9.80054	9.87438	9.64525	9.56158	891.776	938.611	800.772	755.655	915.194	778.213	605.718	0.435993	0.0436475	0.442723	no	down
Abhd17b	7.88268	7.92628	7.36692	7.34599	236.007	243.246	165.068	162.69	239.627	163.879	31.2639	4.2871	1.9852e-05	0.000961854	yes	down
Abhd17c	8.56818	8.57022	8.07914	8.09746	379.559	380.095	270.435	273.891	379.827	272.163	120.722	1.56403	0.000320622	0.0109866	yes	down
Abhd2	7.41855	7.42415	7.50228	7.47087	171.082	171.749	181.306	177.401	171.415	179.354	10.8286	-0.616893	0.649867	0.999968	no	up
Abhd4	8.80728	8.89945	8.88959	8.84362	447.978	477.532	474.279	459.403	462.755	466.841	238.859	-0.0376362	0.905038	0.999968	no	up
Abhd5	7.84063	8.01819	7.96718	7.82742	229.226	259.248	250.241	227.138	244.237	238.689	50.316	0.138853	0.839507	0.999968	no	down
Abhd6	7.97359	8.00658	8.20068	8.16381	251.356	257.17	294.205	286.781	254.263	290.493	72.915	-0.744052	0.171657	0.893463	no	up
Abhd8	10.0216	9.882	9.57764	9.67518	1039.41	943.582	764.114	817.561	991.498	790.838	653.506	0.588843	0.00633108	0.11883	no	down
Abi1	8.03068	8.31676	7.99523	7.77757	261.502	318.856	255.155	219.424	290.179	237.289	71.1154	1.18733	0.0601334	0.531098	no	down
Abi2	7.22758	7.53765	7.3425	7.13435	149.871	185.805	162.298	140.492	167.838	151.395	9.59043	1.96351	0.293145	0.999968	no	down
Abl1	9.1759	9.17161	9.0767	9.08201	578.389	576.672	539.958	541.946	577.531	540.952	326.172	0.203191	0.452646	0.999968	no	down
Abl2	8.39735	8.4174	8.50609	8.47727	337.173	341.894	363.571	356.38	339.533	359.975	135.377	-0.249402	0.536928	0.999968	no	up
Ablim1	8.47869	8.36777	8.54419	8.641	356.731	330.331	373.299	399.208	343.531	386.254	149.484	-0.510266	0.201554	0.94406	no	up
Abr	8.31533	8.29828	8.35526	8.34011	318.54	314.797	327.478	324.059	316.669	325.769	111.436	-0.1323	0.764619	0.999968	no	up
Abracl	9.31492	9.34187	9.38803	9.38961	636.898	648.907	670.007	670.74	642.902	670.374	419.276	-0.121849	0.616245	0.999968	no	up
Abtb1	7.98826	7.92379	7.89838	7.9644	253.924	242.827	238.588	249.761	248.376	244.174	52.8431	0.116706	0.855037	0.999968	no	down
Abtb2	7.93959	7.87332	8.04335	8.12803	245.502	234.48	263.809	279.757	239.991	271.783	60.7323	-0.768154	0.202126	0.945464	no	up
Acaa1a	8.71097	8.69326	8.82532	8.84917	419.047	413.934	453.612	461.176	416.49	457.394	212.888	-0.337942	0.30246	0.999968	no	up
Acaa2	8.35293	8.37644	8.44271	8.42083	326.951	332.321	347.943	342.707	329.636	345.325	124.843	-0.205917	0.623568	0.999968	no	up
Acaca	8.11851	8.08667	8.20924	8.22108	277.916	271.851	295.957	298.396	274.883	297.176	83.0361	-0.414674	0.415856	0.999968	no	up
Acacb	7.37797	7.37842	7.44867	7.43983	166.338	166.389	174.692	173.625	166.363	174.158	8.57481	-0.703756	0.642276	0.999968	no	up
Acad10	7.7583	7.63024	7.65111	7.76097	216.512	198.121	201.008	216.913	207.316	208.96	28.0329	-0.126574	0.886527	0.999968	no	up
Acad11	7.99705	8.08807	7.99989	7.90483	255.477	272.114	255.98	239.658	263.795	247.819	60.0839	0.413959	0.496724	0.999968	no	down
Acad12	7.33269	7.34632	7.40216	7.38307	161.198	162.728	169.15	166.926	161.963	168.038	6.55556	-0.644951	0.707458	0.999968	no	up
Acad8	7.91182	7.87205	7.85735	7.90757	240.822	234.274	231.899	240.112	237.548	236.006	46.1564	0.0497632	0.941502	0.999968	no	down
Acad9	7.58655	7.57644	7.72051	7.72297	192.211	190.87	210.915	211.274	191.54	211.094	24.1235	-0.913706	0.324206	0.999968	no	up
Acadl	9.34403	9.33451	9.23855	9.26503	649.881	645.605	604.059	615.249	647.743	609.654	392.346	0.178997	0.474523	0.999968	no	down
Acadm	8.53808	8.46889	8.3464	8.43091	371.721	354.315	325.475	345.108	363.018	335.292	135.294	0.351933	0.39317	0.999968	no	down
Acads	8.83606	8.88756	9.1328	9.03321	457.004	473.61	561.367	523.923	465.307	542.645	276.78	-0.505763	0.0876155	0.645011	no	up
Acadsb	8.36378	8.30305	8.42504	8.47035	329.42	315.839	343.707	354.675	322.629	349.191	123.919	-0.364243	0.391137	0.999968	no	up
Acadvl	8.81504	8.79285	8.99707	8.98199	450.393	443.517	510.961	505.647	446.955	508.304	251.179	-0.43806	0.149248	0.846198	no	up
Acup1	7.34326	7.28443	7.06686	7.10562	162.384	155.894	134.071	137.722	159.139	135.897	3.11382	4.84295	0.109613	0.725854	no	down
Acup2	8.28555	8.2667	8.39167	8.38736	312.032	307.981	335.85	334.848	310.007	335.349	112.768	-0.362854	0.409255	0.999968	no	up
Acup3	8.74029	8.67824	8.48893	8.53761	427.651	409.648	359.272	371.601	418.65	365.437	173.224	0.528904	0.14621	0.839621	no	down
Acat1	7.3189	7.29817	7.32218	7.33687	159.665	157.387	160.028	161.665	158.526	160.847	4.71945	-0.329297	0.869225	0.999968	no	up
Acat2	8.86388	8.87663	8.69485	8.66926	465.902	470.035	414.392	407.106	467.969	410.749	215.599	0.469346	0.150434	0.848554	no	down
Acbd3	8.30146	8.31181	8.17886	8.18433	315.491	317.765	289.788	290.89	316.628	290.339	96.9662	0.424353	0.369765	0.999968	no	down
Acbd4	8.17923	8.21874	8.13543	8.07777	289.864	297.912	281.196	270.178	293.888	275.687	82.0276	0.35454	0.492122	0.999968	no	down
Acbd5	7.38787	7.48672	7.248	7.13682	167.483	179.361	152.008	140.733	173.422	146.371	6.77237	3.86787	0.0625461	0.543942	no	down
Acbd6	9.72797	9.61299	9.58465	9.69447	848.029	783.065	767.835	828.566	815.547	798.201	564.513	0.0607346	0.787339	0.999968	no	down
Accs	7.11835	7.14865	7.30213	7.29583	138.943	141.892	157.82	157.131	140.418	157.475	2.72	-3.57816	0.225667	0.978671	no	up
Acd	8.86899	8.87315	8.79604	8.79683	467.555	468.903	444.5	444.742	468.229	444.621	230.293	0.180336	0.567903	0.999968	no	down
Acer2	7.77941	7.76827	7.73445	7.72934	219.702	218.014	212.962	212.209	218.858	212.586	32.341	0.233087	0.771094	0.999968	no	down
Ache	7.73555	7.70121	7.47717	7.45881	213.124	208.112	178.177	175.924	210.618	177.05	21.6514	1.88546	0.0621122	0.541895	no	down
Acin1	9.24766	9.32673	9.11738	9.03017	607.886	642.134	555.399	522.819	625.01	539.109	349.441	0.463858	0.0866228	0.639511	no	down
Ackr3	7.45388	7.42633	7.38459	7.41516	175.324	172.008	167.103	170.681	173.666	168.892	8.92976	0.433356	0.77128	0.999968	no	down
Acly	9.5862	9.38813	9.01144	9.24672	768.661	670.054	516.075	607.491	719.357	561.783	410.81	0.756592	0.0087204	0.150898	no	down
Aco1	8.48301	8.57772	8.48545	8.40452	357.8	382.078	358.407	338.854	369.939	348.631	143.87	0.264396	0.509897	0.999968	no	down
Aco2	10.9101	11.0097	10.7207	10.6471	1924.29	2061.83	1687.49	1603.6	1993.06	1645.55	1573.46	0.431526	0.00642618	0.120182	no	down
Acot1	8.23283	8.15528	8.21009	8.28262	300.836	285.091	296.132	311.398	292.963	303.765	92.6486	-0.2034	0.678125	0.999968	no	up
Acot11	7.26523	7.31794	7.28875	7.23416	153.834	159.558	156.362	150.557	156.696	153.46	3.44828	0.596957	0.798368	0.999968	no	down
Acot13	9.26012	9.31491	9.36113	9.32431	613.16	636.893	657.627	641.057	625.027	649.342	400.464	-0.116854	0.639874	0.999968	no	up
Acot2	7.62837	7.57098	7.56688	7.63573	197.864	190.148	189.608	198.877	194.006	194.243	19.7965	-0.0106201	0.991739	0.999968	no	up
Acot7	9.35602	9.39573	9.68252	9.62309	655.306	673.593	821.732	788.566	664.45	805.149	497.278	-0.531603	0.020118	0.273947	no	up
Acot8	8.35833	8.32873	8.49384	8.50653	328.176	321.512	360.497	363.682	324.844	362.089	130.51	-0.474537	0.248685	0.999968	no	up
Acot9	8.11376	8.10896	7.65914	7.65681	277.004	276.083	202.13	201.804	276.544	201.967	52.5681	2.23441	0.000716144	0.0212538	yes	down
Acox1	8.51604	8.44612	8.48443	8.54278	366.087	348.766	358.153	372.934	357.426	365.544	145.486	-0.109021	0.782263	0.999968	no	up
Acox3	7.79204	7.77204	7.75915	7.77039	221.635	218.583	216.639	218.333	220.109	217.486	34.1973	0.0955935	0.902455	0.999968	no	down
Acp1	7.88035	7.86872	7.9328	7.98217	235.626	233.734	244.349	252.855	234.68	248.602	49.9843	-0.380122	0.559906	0.999968	no	up
Acp2	7.82668	7.81908	7.80569	7.8187	227.02	225.828	223.742	225.768	226.424	224.755	38.5729	0.0574029	0.937819	0.999968	no	down
Acp6	8.57004	8.53975	8.57863	8.59565	380.049	372.151	382.319	386.855	376.1	384.587	161.87	-0.0947706	0.79869	0.999968	no	up
Acpp	7.96685	7.95524	7.74055	7.81657	250.185	248.18	213.865	225.436	249.182	219.65	46.3712	0.921817	0.184181	0.917117	no	down
Acrbp	7.65681	7.65831	7.55083	7.55885	201.804	202.014	187.51	188.556	201.909	188.033	20.4002	0.718315	0.475092	0.999968	no	down
Acsbg1	7.34543	7.41919	7.55888	7.48762	162.627	171.158	188.56	179.473	166.893	184.016	11.2809	-1.41118	0.303321	0.999968	no	up
Acsf3	8.39879	8.4081	8.47071	8.4517	337.511	339.696	354.764	350.118	338.604	352.441	131.655	-0.172369	0.67319	0.999968	no	up
Acsl1	7.71959	7.67617	7.69234	7.73195	210.78	204.531	206.835	212.592	207.655	209.714	27.9925	-0.1031	0.904833	0.999968	no	up
Acsl3	8.25225	8.32193	7.67603	7.6241	304.911	320	204.51	197.279	312.456	200.894	70.0169	2.96866	8.73934e-07	6.23546e-05	yes	down
Acsl4	7.6723	7.63739	7.7782	7.82048	203.983	199.106	219.519	226.048	201.544	222.783	30.6084	-0.845202	0.308183	0.999968	no	up
Acsl5	8.85861	8.87756	8.98221	8.95979	464.201	470.341	505.726	497.927	467.271	501.827	256.352	-0.240032	0.425496	0.999968	no	up
Acss1	7.31644	7.29194	7.39094	7.40131	159.393	156.708	167.839	169.051	158.05	168.445	6.12939	-1.22577	0.493792	0.999968	no	up
Acss2	7.52776	7.58724	7.578	7.51148	184.536	192.303	191.075	182.466	188.42	186.771	16.3981	0.132931	0.905656	0.999968	no	down
Actb	13.4025	13.4046	13.42	13.3825	10828	10843.6	10960.5	10679.3	10835.8	10819.9	10576.4	0.00404966	0.969737	0.999968	no	down
Actg1	8.11365	8.1253	8.15209	8.1509	276.982	279.228	284.462	284.227	278.105	284.344	78.8947	-0.118898	0.819517	0.999968	no	up
Actl6a	9.7529	9.81663	9.5888	9.56648	862.812	901.781	770.043	758.225	882.296	764.134	582.958	0.384211	0.073389	0.594474	no	down
Actn1	9.4741	9.36011	9.5902	9.63953	711.193	657.163	770.796	797.605	684.178	784.2	498.012	-0.394229	0.092436	0.663698	no	up
Actn4	11.4992	11.686	11.4261	11.3098	2894.64	3294.79	2751.63	2538.56	3094.71	2645.1	2636.4	0.342528	0.0241043	0.312695	no	down
Actr10	7.42891	7.40372	7.3872	7.42083	172.316	169.333	167.406	171.353	170.824	169.379	8.43372	0.150203	0.921771	0.999968	no	down
Actr1a	9.87279	9.8793	9.68684	9.65936	937.576	941.815	824.195	808.646	939.696	816.42	635.504	0.367156	0.0744672	0.601095	no	down
Actr1b	9.88208	9.95396	10.1888	10.0971	943.633	991.839	1167.18	1095.31	967.736	1131.24	805.09	-0.389162	0.0448418	0.450016	no	up
Actr2	9.16346	9.21155	9.52456	9.48984	573.423	592.86	736.512	718.998	583.142	727.755	421.227	-0.643543	0.00855516	0.14915	no	up
Actr3	9.87429	10.0088	9.98126	9.8664	938.549	1030.25	1010.78	933.434	984.4	972.108	732.556	0.0383127	0.852699	0.999968	no	down
Actr3b	7.46605	7.46167	7.50844	7.51072	176.809	176.273	182.081	182.37	176.541	182.225	12.3957	-0.404526	0.750151	0.999968	no	up
Actr5	7.78022	7.79212	7.81571	7.7604	219.827	221.647	225.3	216.827	220.737	221.064	35.9823	0.00689289	0.992796	0.999968	no	down
Actr6	7.48228	7.42905	7.63043	7.69482	178.809	172.332	198.147	207.192	175.57	202.669	18.2675	-1.62347	0.134089	0.811726	no	up
Actr8	8.48963	8.38941	8.42504	8.51957	359.446	335.324	343.708	366.982	347.385	355.345	136.847	-0.116175	0.777712	0.999968	no	up
Acvr1	8.05424	7.96857	8.08978	8.15029	265.807	250.483	272.437	284.107	258.145	278.272	69.5105	-0.461779	0.413023	0.999968	no	up
Acvr2a	7.20932	7.29334	7.22302	7.15991	147.986	156.86	149.399	143.004	152.423	146.201	2.29939	1.28951	0.658041	0.999968	no	down
Acvr2b	7.76749	7.78724	7.73492	7.72804	217.895	220.898	213.031	212.018	219.396	212.525	32.4757	0.256672	0.748528	0.999968	no	down
Acvrl1	7.85045	7.90025	7.87279	7.82092	230.793	238.899	234.394	226.117	234.846	230.255	43.2863	0.158257	0.821228	0.999968	no	down
Acy1	7.84218	7.8381	7.84537	7.84366	229.472	228.824	229.981	229.709	229.148	229.845	41.1531	-0.0226503	0.974643	0.999968	no	up
Acy3	7.76897	7.8475	7.73549	7.6701	218.119	230.32	213.116	203.671	224.22	208.393	33.0856	0.607508	0.4514	0.999968	no	down
Acyp1	8.33274	8.25006	8.28	8.3564	322.406	304.451	310.835	327.739	313.428	319.287	107.255	-0.105282	0.818043	0.999968	no	up
Acyp2	7.93048	7.94162	8.00714	7.98709	243.956	245.848	257.27	253.719	244.902	255.495	55.6392	-0.26377	0.668744	0.999968	no	up
Ada	7.73276	7.6521	7.80985	7.85324	212.712	201.146	224.387	231.238	206.929	227.813	34.2309	-0.828018	0.298666	0.999968	no	up
Adal	7.56043	7.59569	7.6022	7.60053	188.763	193.433	194.308	194.083	191.098	194.196	19.1884	-0.190112	0.854364	0.999968	no	up
Adam10	8.02348	8.09952	7.8148	7.75896	260.201	274.282	225.159	216.611	267.242	220.885	53.2193	1.26498	0.0500015	0.480327	no	down
Adam11	7.36372	7.31421	7.28705	7.35109	164.702	159.147	156.178	163.267	161.924	159.723	5.19627	0.348484	0.857542	0.999968	no	down
Adam12	7.68972	7.56686	7.63382	7.76459	206.461	189.606	198.613	217.457	198.033	208.035	25.2071	-0.50179	0.593454	0.999968	no	up
Adam15	8.82796	8.7848	8.67902	8.70729	454.446	441.052	409.868	417.98	447.749	413.924	207.29	0.285141	0.391438	0.999968	no	down
Adam17	8.61323	8.66002	8.69721	8.64087	391.599	404.506	415.07	399.174	398.053	407.122	181.55	-0.0899073	0.799783	0.999968	no	up
Adam19	7.27007	7.33191	7.32197	7.28273	154.351	161.111	160.005	155.712	157.731	157.858	4.28822	-0.104977	0.960546	0.999968	no	up
Adam1a	7.38882	7.36144	7.27792	7.30991	167.593	164.442	155.193	158.673	166.018	156.933	5.46795	1.12231	0.554241	0.999968	no	down
Adam33	7.30374	7.34348	7.33038	7.29153	157.996	162.408	160.94	156.664	160.202	158.802	4.6755	0.21507	0.915021	0.999968	no	down
Adam8	7.51189	7.46621	7.43125	7.45505	182.517	176.829	172.596	175.467	179.673	174.031	11.3971	0.416678	0.753824	0.999968	no	down
Adam9	8.59658	8.5545	7.5497	7.57844	387.104	375.976	187.364	191.133	381.54	189.249	106.17	4.69967	7.13111e-16	3.53737e-13	yes	down
Adamts1	8.45334	8.38893	8.38627	8.45609	350.516	335.212	334.594	351.185	342.864	342.889	129.407	-0.00361273	0.993086	0.999968	no	up
Adamts10	7.88611	7.88675	7.774	7.78376	236.567	236.672	218.881	220.366	236.62	219.623	40.5219	0.540061	0.453499	0.999968	no	down
Adamts14	8.09293	8.10946	7.87557	7.85079	273.034	276.179	234.846	230.847	274.606	232.847	59.4349	1.02542	0.089156	0.650377	no	down
Adamts20	7.54517	7.52224	7.37483	7.40516	186.777	183.832	165.976	169.503	185.304	167.739	11.6123	1.37253	0.305058	0.999968	no	down
Adamts4	7.69134	7.60386	7.63943	7.70738	206.692	194.531	199.387	209.003	200.612	204.195	24.5312	-0.220482	0.812523	0.999968	no	up
Adamtsl4	7.79357	7.7956	7.69194	7.68753	221.869	222.182	206.778	206.147	222.025	206.462	31.5792	0.592924	0.465592	0.999968	no	down
Adamtsl5	8.12084	8.11287	8.15318	8.18633	278.366	276.832	284.677	291.293	277.599	287.985	80.2864	-0.197236	0.703205	0.999968	no	up
Adar	8.41743	8.27922	8.31611	8.47542	341.901	310.666	318.712	355.922	326.283	337.317	120.686	-0.166661	0.710892	0.999968	no	up
Adarb1	7.50603	7.43499	7.42606	7.4896	181.777	173.043	171.976	179.72	177.41	175.848	11.2387	0.104077	0.93833	0.999968	no	down
Adat1	7.54792	7.52589	7.52539	7.54984	187.132	184.297	184.234	187.382	185.715	185.808	15.3832	-0.00950202	0.993391	0.999968	no	up
Adat2	7.6028	7.69967	7.77338	7.71987	194.388	207.888	218.787	210.821	201.138	214.804	28.3913	-0.649204	0.459847	0.999968	no	up
Adat3	7.74348	7.8115	7.83315	7.77737	214.299	224.644	228.041	219.392	219.472	223.717	36.1215	-0.164788	0.829903	0.999968	no	up
Adck1	8.05455	8.08213	8.29289	8.25701	265.865	270.997	313.624	305.92	268.431	309.772	86.0655	-0.743281	0.138947	0.825324	no	up
Adck2	7.30918	7.33203	7.35681	7.3344	158.593	161.125	163.915	161.389	159.859	162.652	5.22177	-0.352084	0.85369	0.999968	no	up
Adck4	7.78268	7.80471	7.73659	7.71823	220.202	223.59	213.278	210.581	221.896	211.93	33.1042	0.370091	0.641113	0.999968	no	down
Adck5	8.25063	8.29196	8.28317	8.22217	304.569	313.421	311.517	298.62	308.995	305.069	99.6255	0.0775159	0.86882	0.999968	no	down
Adcy2	7.3155	7.3428	7.3444	7.3064	159.289	162.332	162.512	158.288	160.81	160.4	5.03235	0.0949499	0.961062	0.999968	no	down
Adcy3	8.65818	8.65019	8.64732	8.62739	403.991	401.76	400.963	395.46	402.875	398.211	179.94	0.0475583	0.892896	0.999968	no	down
Adcy6	8.01329	8.0177	7.88679	7.89668	258.369	259.16	236.68	238.308	258.765	237.494	54.4513	0.542751	0.384961	0.999968	no	down
Adcy7	8.68989	8.643	8.64743	8.6759	412.97	399.763	400.993	408.984	406.366	404.989	184.336	0.0110129	0.974948	0.999968	no	down
Adcy9	7.73486	7.74977	7.68391	7.67695	213.023	215.234	205.63	204.641	214.129	205.136	28.6136	0.366239	0.667085	0.999968	no	down
Add1	9.1018	9.0366	8.79171	8.81693	549.434	525.154	443.169	450.984	537.294	447.076	265.892	0.612884	0.0400056	0.424378	no	down
Add3	8.01484	7.99514	8.08589	8.09249	258.648	255.14	271.703	272.949	256.894	272.326	66.3538	-0.339895	0.548553	0.999968	no	up
Adgb	7.88704	7.85956	7.97842	8.01463	236.721	232.254	252.2	258.61	234.487	255.405	52.1903	-0.556472	0.383399	0.999968	no	up
Adgra2	8.5474	8.58568	8.77829	8.78532	374.13	384.19	439.065	441.21	379.16	440.138	189.711	-0.563775	0.103467	0.705455	no	up
Adgra3	8.33658	8.35331	8.24809	8.24827	323.267	327.038	304.033	304.073	325.152	304.053	105.911	0.316298	0.485488	0.999968	no	down
Adgre5	7.97546	7.87122	7.71212	7.80333	251.683	234.139	209.69	223.376	242.911	216.533	42.2972	0.834545	0.249949	0.999968	no	down
Adgrg1	10.386	10.3468	10.3518	10.3809	1338.11	1302.29	1306.81	1333.45	1320.2	1320.13	1068.96	-0.001069	0.995005	0.999968	no	up
Adgrg3	7.3713	7.40659	7.38008	7.35426	165.57	169.67	166.58	163.627	167.62	165.104	7.01885	0.270047	0.871371	0.999968	no	down
Adgrl1	8.06705	8.01704	7.93964	8.00439	268.179	259.042	245.51	256.78	263.61	251.145	61.0524	0.305981	0.607869	0.999968	no	down
Adgrl2	8.66964	8.63458	8.66854	8.68737	407.213	397.436	406.902	412.249	402.325	409.575	184.616	-0.0746028	0.83114	0.999968	no	up
Adh1	7.35636	7.39386	7.24871	7.23778	163.864	168.179	152.082	150.935	166.022	151.509	5.03221	2.02836	0.321996	0.999968	no	down
Adh5	9.7302	9.57948	9.52654	9.71243	849.342	765.084	737.521	838.941	807.213	788.231	557.115	0.072923	0.758933	0.999968	no	down
Adh7	8.38465	8.36587	8.20263	8.24384	334.22	329.897	294.603	303.141	332.059	298.872	107.063	0.499028	0.271249	0.999968	no	down
Adi1	9.63078	9.64163	9.57485	9.57686	792.782	798.768	762.635	763.698	795.775	763.166	537.513	0.113294	0.605495	0.999968	no	down
Adipor1	7.90181	7.85325	7.80664	7.85983	239.156	231.24	223.889	232.298	235.198	228.094	42.7143	0.228651	0.745956	0.999968	no	down
Adipor2	8.85283	8.89505	8.74591	8.702	462.345	476.076	429.32	416.451	469.21	422.886	221.371	0.374227	0.248307	0.999968	no	down
Adk	8.52338	8.52484	8.60648	8.61297	367.954	368.326	389.769	391.528	368.14	390.649	161.095	-0.235954	0.525707	0.999968	no	up
Adm	7.31248	7.36938	7.33951	7.28896	158.956	165.35	161.961	156.385	162.153	159.173	5.10617	0.402796	0.835992	0.999968	no	down
Adnp2	7.48666	7.52566	7.50542	7.44697	179.353	184.268	181.7	174.486	181.811	178.093	12.7908	0.327	0.795451	0.999968	no	down
Ado	7.75387	7.85479	7.79981	7.69034	215.848	231.488	222.831	206.549	223.668	214.69	34.83	0.375309	0.637094	0.999968	no	down
Adpgk	9.44044	9.41295	9.43249	9.43616	694.792	681.678	690.976	692.734	688.235	691.855	451.205	-0.0180218	0.939056	0.999968	no	up
Adprh	9.43285	9.4645	9.35297	9.33493	691.148	706.476	653.918	645.792	698.812	649.855	436.16	0.209437	0.382299	0.999968	no	down
Adprhl2	7.71652	7.75115	7.75698	7.70364	210.332	215.441	216.314	208.461	212.886	212.388	30.4646	0.0385737	0.962845	0.999968	no	down
Adprm	7.96385	7.96736	8.05725	8.07616	249.664	250.273	266.363	269.878	249.969	268.12	62.353	-0.41644	0.475895	0.999968	no	up
Adrbk1	9.01901	8.95862	8.77755	8.81331	518.792	497.522	438.839	449.854	508.157	444.346	249.764	0.456117	0.137537	0.820636	no	down
Adrm1	8.82082	8.88661	8.63419	8.62452	452.2	473.3	397.329	394.673	462.75	396.001	208.135	0.568196	0.0880647	0.646491	no	down
Adss	8.52038	8.57085	8.18783	8.19997	367.189	380.261	291.596	294.06	373.725	292.828	125.447	1.10461	0.00908558	0.154901	no	down
Adssl1	8.09446	8.07679	7.77808	7.81372	273.323	269.994	219.501	224.991	271.659	222.246	55.2563	1.30632	0.0382819	0.416266	no	down
Aebp1	11.3012	11.3445	11.4943	11.4314	2523.5	2600.42	2884.91	2761.81	2561.96	2823.36	2438.32	-0.207774	0.128492	0.795777	no	up
Aebp2	8.34853	8.30284	8.48782	8.53755	325.954	315.795	358.995	371.586	320.875	365.291	130.436	-0.570099	0.168776	0.884378	no	up
Aes	12.1466	12.0507	11.9781	12.0495	4533.97	4242.55	4034.23	4239.06	4388.26	4136.64	4006.98	0.126221	0.322226	0.999968	no	down
Afup1	7.91894	7.91393	7.88517	7.89764	242.013	241.174	236.415	238.466	241.594	237.44	48.0049	0.116927	0.859829	0.999968	no	down
Afup1l1	7.34571	7.33253	7.24548	7.28128	162.659	161.18	151.742	155.555	161.92	153.648	4.39521	1.24348	0.559873	0.999968	no	down
Aff1	7.96136	7.91709	8.0623	8.09156	249.234	241.703	267.297	272.773	245.468	270.035	61.5984	-0.584552	0.322336	0.999968	no	up
Aff3	7.22508	7.1259	7.1273	7.26696	149.612	139.672	139.807	154.018	144.642	146.913	2.00453	-0.281634	0.93348	0.999968	no	up
Aff4	8.68724	8.63497	8.84149	8.86967	412.212	397.543	458.727	467.775	404.877	463.251	211.089	-0.493698	0.135978	0.817772	no	up
Afg3l1	8.16225	8.05242	7.95257	8.06044	286.472	265.473	247.721	266.952	275.972	257.336	68.2665	0.417584	0.469384	0.999968	no	down
Afg3l2	9.13334	9.06556	9.19302	9.22879	561.579	535.805	585.294	599.987	548.692	592.641	337.835	-0.24755	0.358359	0.999968	no	up
Afmid	8.07056	8.04673	7.96451	7.98816	268.833	264.427	249.779	253.907	266.63	251.843	62.3045	0.33953	0.561819	0.999968	no	down
Afp	7.31419	7.23792	7.0941	7.17151	159.144	150.949	136.627	144.159	155.047	140.393	2.3675	3.14318	0.316739	0.999968	no	down
Aftph	8.09928	8.15235	8.18216	8.0836	274.237	284.512	290.453	271.272	279.374	280.863	78.6696	-0.00884323	0.98667	0.999968	no	up
Aga	8.75447	8.72472	8.54289	8.55508	431.876	423.061	372.963	376.128	427.469	374.545	181.072	0.503885	0.153836	0.855981	no	down
Agup1	7.84727	7.89447	7.79005	7.74458	230.284	237.943	221.329	214.462	234.114	217.896	39.163	0.544846	0.459725	0.999968	no	down
Agup3	8.8748	8.86221	8.80029	8.80792	469.439	465.362	445.811	448.174	467.401	446.993	230.964	0.155336	0.622336	0.999968	no	down
Agbl3	7.47312	7.43981	7.39086	7.42941	177.677	173.622	167.83	172.375	175.65	170.103	9.61521	0.487127	0.735651	0.999968	no	down
Agbl5	7.40004	7.53085	7.55988	7.4238	168.901	184.931	188.69	171.707	176.916	180.199	12.4353	-0.232301	0.860449	0.999968	no	up
Ager	7.47966	7.42748	7.38291	7.41439	178.485	172.145	166.908	170.59	175.315	168.749	9.3824	0.549879	0.706537	0.999968	no	down
Agfg1	8.51614	8.42556	7.96067	8.09963	366.112	343.833	249.115	274.303	354.972	261.709	106.207	1.54865	0.00165548	0.041959	yes	down
Agfg2	7.75688	7.75412	7.78777	7.79821	216.298	215.885	220.98	222.585	216.091	221.783	34.3062	-0.203303	0.793996	0.999968	no	up
Aggf1	8.31756	8.35163	8.26401	8.22747	319.034	326.657	307.408	299.719	322.845	303.564	104.704	0.299276	0.513056	0.999968	no	down
Agk	8.2596	8.14605	8.18825	8.28878	306.47	283.274	291.681	312.731	294.872	302.206	92.9258	-0.152486	0.758562	0.999968	no	up
Ago1	8.17705	8.24224	8.16311	8.0992	289.425	302.804	286.643	274.221	296.114	280.432	84.6534	0.300765	0.555743	0.999968	no	down
Ago2	7.32174	7.36616	7.36913	7.35426	159.979	164.982	165.322	163.627	162.48	164.474	6.17047	-0.301166	0.866168	0.999968	no	up
Ago3	7.14942	7.2453	7.25123	7.20642	141.968	151.723	152.348	147.689	146.846	150.018	2.49332	-0.991144	0.744081	0.999968	no	up
Agpat1	7.9522	7.92825	8.21358	8.20946	247.656	243.58	296.848	296.001	245.618	296.424	72.8966	-1.07077	0.0496118	0.47919	no	up
Agpat2	8.71423	8.63792	8.61872	8.67761	419.995	398.357	393.09	409.47	409.176	401.28	184.017	0.076062	0.82999	0.999968	no	down
Agpat3	8.88045	8.87071	8.94666	8.97254	471.284	468.111	493.417	502.348	469.698	497.883	255.633	-0.197473	0.512583	0.999968	no	up
Agpat4	8.17608	8.16446	8.24781	8.24856	289.231	286.912	303.976	304.133	288.071	304.054	90.7335	-0.272361	0.576247	0.999968	no	up
Agpat5	7.42928	7.4958	7.49808	7.45488	172.359	180.493	180.778	175.445	176.426	178.112	11.6031	-0.176932	0.893832	0.999968	no	up
Agpat6	9.8047	9.78585	9.95375	9.96281	894.352	882.745	991.693	997.938	888.549	994.816	696.962	-0.288476	0.145764	0.838906	no	up
Agps	7.43375	7.43945	7.488	7.46964	172.895	173.579	179.519	177.25	173.237	178.385	10.8353	-0.39658	0.769694	0.999968	no	up
Agrn	8.44684	8.397	8.49874	8.53033	348.94	337.093	361.723	369.731	343.017	365.727	139.554	-0.280608	0.482978	0.999968	no	up
Agt	7.4664	7.48785	7.53595	7.53349	176.852	179.501	185.586	185.271	178.176	185.429	13.6358	-0.497548	0.682945	0.999968	no	up
Agtpbp1	7.50645	7.49556	7.50817	7.49669	181.831	180.463	182.047	180.604	181.147	181.325	13.2745	-0.0355772	0.976908	0.999968	no	up
Agtrup	7.55998	7.6026	7.63143	7.58753	188.704	194.361	198.285	192.343	191.533	195.314	19.3684	-0.211732	0.837171	0.999968	no	up
Ahctf1	8.52428	8.53661	8.74732	8.72493	368.184	371.344	429.739	423.123	369.764	426.431	178.553	-0.547254	0.12329	0.778374	no	up
Ahcy	8.86345	8.80437	8.67256	8.76253	465.762	447.074	408.037	434.295	456.418	421.166	215.074	0.300134	0.367484	0.999968	no	down
Ahcyl1	8.24781	8.47537	8.64658	8.44505	303.976	355.911	400.755	348.509	329.943	374.632	139.892	-0.593774	0.1861	0.92095	no	up
Ahcyl2	8.14647	8.09446	8.37251	8.42626	283.356	273.322	331.417	343.998	278.339	337.708	102.201	-0.948607	0.0424478	0.437368	no	up
Ahdc1	7.75513	7.69482	7.63717	7.70814	216.036	207.192	199.075	209.113	211.614	204.094	27.6687	0.340291	0.697716	0.999968	no	down
Ahi1	8.56629	8.46591	8.72924	8.80082	379.061	353.585	424.389	445.974	366.323	435.182	182.062	-0.681646	0.0604654	0.533335	no	up
Ahnak	7.82007	7.80153	7.81205	7.84188	225.984	223.097	224.73	229.426	224.541	227.078	38.7409	-0.0901227	0.902448	0.999968	no	up
Ahr	7.38004	7.40795	7.27454	7.28891	166.576	169.83	154.83	156.38	168.203	155.605	6.12242	1.58023	0.397339	0.999968	no	down
Ahrr	7.37217	7.36661	7.38087	7.39651	165.67	165.033	166.672	168.488	165.351	167.58	7.03237	-0.229324	0.890249	0.999968	no	up
Ahsa1	8.95261	8.88238	9.00084	9.05712	495.454	471.912	512.3	532.678	483.683	522.489	273.932	-0.266221	0.369437	0.999968	no	up
Ahsa2	7.38863	7.39223	7.53776	7.52414	167.572	167.99	185.819	184.074	167.781	184.947	11.5035	-1.33649	0.314977	0.999968	no	up
Aida	8.00396	8.0732	8.119	8.0176	256.703	269.325	278.011	259.142	263.014	268.577	67.4731	-0.112259	0.844258	0.999968	no	up
Aif1l	7.64639	7.59836	7.64798	7.69619	200.352	193.791	200.573	207.388	197.071	203.98	23.3278	-0.34988	0.710937	0.999968	no	up
Aifm1	8.61526	8.63168	8.62887	8.6111	392.148	396.638	395.867	391.019	394.393	393.443	173.724	0.0116636	0.974102	0.999968	no	down
Aifm2	8.01776	8.01078	8.03	8.04072	259.171	257.919	261.38	263.328	258.545	262.354	63.0378	-0.0882052	0.879195	0.999968	no	up
Aig1	7.33033	7.32888	7.40245	7.39775	160.934	160.773	169.184	168.634	160.854	168.909	6.56007	-0.863325	0.615819	0.999968	no	up
Aimp1	10.2357	10.286	10.4486	10.4028	1205.74	1248.54	1397.5	1353.83	1227.14	1375.66	1052.2	-0.27061	0.117917	0.758854	no	up
Aimp2	9.58813	9.58429	9.57238	9.57835	769.688	767.64	761.331	764.488	768.664	762.909	524.012	0.02074	0.925414	0.999968	no	down
Aip	9.04608	9.01517	8.86296	8.87692	528.619	517.413	465.605	470.13	523.016	467.868	267.006	0.369492	0.212141	0.962487	no	down
Aire	7.45545	7.45409	7.34217	7.33825	175.515	175.35	162.261	161.82	175.433	162.04	8.18956	1.28596	0.411753	0.999968	no	down
Airn	7.37787	7.36619	7.26342	7.27165	166.326	164.985	153.641	154.521	165.656	154.081	5.02826	1.50826	0.446322	0.999968	no	down
Ajuba	8.6479	8.68475	8.36947	8.34202	401.122	411.501	330.721	324.488	406.312	327.605	152.516	0.890612	0.0208251	0.28064	no	down
Ak1	7.9956	7.9985	7.8843	7.90301	255.22	255.735	236.271	239.355	255.477	237.813	53.3572	0.458363	0.467555	0.999968	no	down
Ak2	10.3396	10.3668	10.5828	10.5295	1295.78	1320.41	1533.67	1478.04	1308.1	1505.86	1158.47	-0.326559	0.0503033	0.481074	no	up
Ak3	9.50818	9.46377	9.3605	9.48319	728.197	706.119	657.342	715.691	717.158	686.516	466.492	0.138255	0.56378	0.999968	no	down
Ak4	8.08774	8.06436	7.91043	7.93402	272.052	267.679	240.589	244.556	269.866	242.572	60.4722	0.64476	0.278696	0.999968	no	down
Ak6	8.88029	8.87216	9.06887	9.0914	471.232	468.584	537.035	545.486	469.908	541.26	276.877	-0.465131	0.110124	0.727875	no	up
Akup1	8.69623	8.69833	8.818	8.79558	414.789	415.391	451.319	444.358	415.09	447.839	207.865	-0.274343	0.406781	0.999968	no	up
Akup10	8.22959	8.22895	8.28908	8.2902	300.161	300.028	312.796	313.04	300.094	312.918	99.0646	-0.20229	0.665088	0.999968	no	up
Akup11	7.8723	7.91209	7.95541	7.90672	234.313	240.866	248.208	239.971	237.59	244.089	48.9936	-0.184045	0.7798	0.999968	no	up
Akup12	7.44229	7.36514	7.15801	7.2686	173.921	164.865	142.815	154.194	169.393	148.504	5.97068	2.92059	0.167643	0.880918	no	down
Akup13	7.56856	7.52452	7.66104	7.71032	189.83	184.122	202.396	209.43	186.976	205.913	21.4851	-0.976016	0.322995	0.999968	no	up
Akup6	7.44106	7.45593	7.36504	7.3429	173.773	175.573	164.853	162.343	174.673	163.598	8.2612	1.06251	0.494576	0.999968	no	down
Akup7	7.87522	7.92067	7.87423	7.85556	234.789	242.304	234.629	231.611	238.546	233.12	45.6346	0.16328	0.810522	0.999968	no	down
Akup8	8.17715	8.21053	8.31546	8.3171	289.446	296.221	318.568	318.932	292.834	318.75	99.1347	-0.41525	0.375596	0.999968	no	up
Akup8l	8.54361	8.48324	8.50037	8.53544	373.149	357.857	362.133	371.042	365.503	366.587	149.514	-0.0204741	0.95784	0.999968	no	up
Akup9	7.94943	8.00222	8.02075	7.96111	247.181	256.395	259.709	249.19	251.788	254.45	57.7312	-0.0655241	0.914436	0.999968	no	up
Akip1	8.68215	8.61429	8.62745	8.73826	410.761	391.886	395.478	427.05	401.323	411.264	185.602	-0.0997756	0.779563	0.999968	no	up
Akirin1	7.93692	7.92489	7.91631	7.97272	245.048	243.013	241.573	251.206	244.031	246.389	52.4492	-0.0628017	0.921558	0.999968	no	up
Akirin2	9.53412	9.36144	8.04531	8.27106	741.404	657.769	264.168	308.913	699.587	286.541	312.43	3.51473	1.83923e-05	0.000912347	yes	down
Akna	7.52723	7.49623	7.59355	7.59636	184.468	180.547	193.146	193.522	182.508	193.334	16.8147	-0.666514	0.545791	0.999968	no	up
Akr1a1	11.3335	11.343	11.2785	11.2924	2580.67	2597.72	2484.16	2508.22	2589.2	2496.19	2286.37	0.0780817	0.565451	0.999968	no	down
Akr1b10	8.7188	8.68828	8.64954	8.68158	421.328	412.509	401.579	410.596	416.918	406.088	189.479	0.101919	0.768416	0.999968	no	down
Akr1b8	9.1771	9.17147	9.24255	9.26048	578.873	576.618	605.737	613.314	577.745	609.526	358.736	-0.162433	0.531647	0.999968	no	up
Akr1c13	7.65676	7.66777	7.70199	7.70969	201.796	203.343	208.224	209.338	202.57	208.781	26.2839	-0.268616	0.761869	0.999968	no	up
Akr1e1	8.36454	8.32333	8.13644	8.1967	329.592	320.31	281.392	293.395	324.951	287.394	99.6704	0.604286	0.201079	0.943107	no	down
Akr7a5	8.85448	8.86823	8.78351	8.74786	462.875	467.31	440.656	429.901	465.092	435.279	224.934	0.237616	0.457757	0.999968	no	down
Akt1	12.2692	12.4728	12.2763	12.1122	4936.27	5684.55	4960.59	4427.32	5310.41	4693.95	4768	0.266435	0.0658559	0.564036	no	down
Akt1s1	9.49972	9.58259	9.62363	9.53953	723.937	766.737	788.864	744.194	745.337	766.529	514.821	-0.0821887	0.719675	0.999968	no	up
Akt2	7.88004	7.86319	7.87297	7.88585	235.574	232.839	234.422	236.525	234.206	235.473	44.7631	-0.0431243	0.949776	0.999968	no	up
Akt3	7.79556	7.79445	7.75288	7.76699	222.176	222.005	215.699	217.82	222.09	216.76	34.6476	0.190192	0.806292	0.999968	no	down
Aktip	7.98112	8.01988	8.07772	8.04298	252.672	259.552	270.17	263.741	256.112	266.955	63.9699	-0.249402	0.666384	0.999968	no	up
Alad	7.27142	7.35807	7.32574	7.26301	154.495	164.059	160.424	153.597	159.277	157.011	4.49905	0.232626	0.911574	0.999968	no	down
Alas1	8.81837	8.86667	9.13167	9.06321	451.433	466.802	560.927	534.933	459.118	547.93	275.88	-0.583458	0.0477971	0.466638	no	up
Alcam	7.33265	7.29404	7.34956	7.34283	161.193	156.937	163.094	162.335	159.065	162.715	5.56565	-0.570909	0.76278	0.999968	no	up
Aldh16a1	8.65576	8.72958	8.73083	8.63217	403.313	424.488	424.855	396.774	413.901	410.814	190.615	0.0417155	0.905462	0.999968	no	down
Aldh18a1	7.83699	7.89011	7.86675	7.80841	228.649	237.225	233.414	224.163	232.937	228.789	42.1656	0.15019	0.832514	0.999968	no	down
Aldh1b1	7.40968	7.38796	7.44923	7.45895	170.034	167.493	174.759	175.941	168.764	175.35	9.29521	-0.585119	0.688418	0.999968	no	up
Aldh1l1	7.86384	7.77081	7.72975	7.81861	232.944	218.397	212.269	225.754	225.67	219.012	36.701	0.238011	0.757079	0.999968	no	down
Aldh1l2	7.85155	7.84769	8.04865	8.05078	230.969	230.35	264.78	265.171	230.659	264.976	54.7483	-0.88502	0.155724	0.860006	no	up
Aldh2	7.46934	7.4192	7.39825	7.46054	177.213	171.16	168.692	176.135	174.186	172.414	9.80914	0.180243	0.899987	0.999968	no	down
Aldh3a2	8.26042	8.2024	8.42462	8.45341	306.643	294.556	343.608	350.533	300.6	347.071	114.643	-0.673914	0.126476	0.789864	no	up
Aldh3b1	7.67521	7.668	7.63995	7.63861	204.394	203.375	199.459	199.273	203.885	199.366	23.8576	0.20701	0.823464	0.999968	no	down
Aldh4a1	8.11181	8.11359	8.16381	8.1264	276.629	276.97	286.782	279.44	276.8	283.111	78.1863	-0.121799	0.816077	0.999968	no	up
Aldh5a1	7.34476	7.29029	7.34804	7.41225	162.552	156.53	162.922	170.337	159.541	166.63	6.03853	-0.842542	0.641302	0.999968	no	up
Aldh6a1	7.22152	7.33199	7.12054	7.04673	149.243	161.12	139.154	132.214	155.182	135.684	2.83432	4.3183	0.174504	0.898107	no	down
Aldh9a1	8.66178	8.70283	8.67224	8.63368	405	416.689	407.947	397.189	410.844	402.568	185.178	0.0850133	0.808285	0.999968	no	down
Aldoa	12.7841	12.5176	12.6204	12.8431	7053.55	5863.78	6296.66	7347.99	6458.66	6822.33	6411.52	-0.130081	0.699693	0.999968	no	up
Aldoart1	7.12552	7.26894	7.23541	7.12992	139.636	154.23	150.687	140.062	146.933	145.375	2.04912	-0.087978	0.97899	0.999968	no	up
Aldoc	7.3476	7.30155	7.32027	7.38025	162.873	157.756	159.816	166.6	160.314	163.208	5.49226	-0.351261	0.851965	0.999968	no	up
Alg1	8.81475	8.75941	8.77956	8.8252	450.303	433.355	439.452	453.575	441.829	446.513	219.076	-0.0459623	0.887635	0.999968	no	up
Alg10b	7.88848	7.82608	7.73251	7.79855	236.957	226.927	212.675	222.638	231.942	217.657	38.378	0.488272	0.514178	0.999968	no	down
Alg11	7.35001	7.30206	7.0719	7.10345	163.144	157.812	134.541	137.516	160.478	136.028	3.32915	4.99656	0.0902128	0.65579	no	down
Alg12	7.73671	7.83751	7.82615	7.71497	213.296	228.731	226.938	210.105	221.013	218.521	35.0934	0.125421	0.873929	0.999968	no	down
Alg13	7.87228	7.84721	7.3368	7.39591	234.311	230.275	161.658	168.419	232.293	165.039	28.3061	3.81909	0.000222491	0.008248	yes	down
Alg14	8.86843	8.83867	8.753	8.78987	467.372	457.83	431.435	442.602	462.601	437.019	224.351	0.202775	0.527459	0.999968	no	down
Alg2	8.46639	8.54934	8.59462	8.55548	353.703	374.635	386.58	376.232	364.169	381.406	156.088	-0.202789	0.596235	0.999968	no	up
Alg3	8.85219	8.77676	8.80524	8.87178	462.14	438.599	447.343	468.458	450.37	457.901	228.257	-0.0702215	0.827225	0.999968	no	up
Alg5	9.54527	9.4987	9.2557	9.27121	747.159	723.424	611.285	617.89	735.292	614.588	439.185	0.512219	0.0323887	0.374465	no	down
Alg6	8.56206	8.26079	8.1497	8.51193	377.953	306.722	283.991	365.045	342.337	324.518	125.338	0.336184	0.519506	0.999968	no	down
Alg8	8.4681	8.4657	8.54535	8.57951	354.122	353.532	373.599	382.552	353.827	378.076	149.698	-0.272515	0.479529	0.999968	no	up
Alg9	8.18454	8.19173	8.35212	8.33218	290.932	292.385	326.767	322.281	291.658	324.524	100.881	-0.514155	0.267643	0.999968	no	up
Alkbh1	8.63215	8.55502	8.5492	8.6496	396.768	376.112	374.597	401.597	386.44	388.097	168.208	-0.0191592	0.958983	0.999968	no	up
Alkbh2	8.3269	8.28204	8.21563	8.24676	321.104	311.274	297.27	303.755	316.189	300.512	100.701	0.24649	0.596799	0.999968	no	down
Alkbh3	9.10121	9.00869	8.88257	8.97644	549.208	515.093	471.978	503.706	532.15	487.842	280.543	0.293062	0.325417	0.999968	no	down
Alkbh4	8.03859	8.0808	7.97767	7.89484	262.94	270.748	252.069	238.003	266.844	245.036	60.6763	0.558116	0.354231	0.999968	no	down
Alkbh5	7.78717	7.81085	8.01116	8.00707	220.887	224.544	257.987	257.258	222.716	257.623	49.5525	-0.979615	0.135594	0.817032	no	up
Alkbh6	9.05762	9.04532	9.11084	9.13059	532.862	528.338	552.885	560.507	530.6	556.696	311.375	-0.15286	0.580045	0.999968	no	up
Alkbh7	9.16105	9.12124	9.10856	9.14137	572.468	556.886	552.014	564.711	564.677	558.362	328.107	0.0369962	0.891382	0.999968	no	down
Alkbh8	7.31987	7.36354	7.44511	7.39888	159.772	164.682	174.261	168.766	162.227	171.514	7.3843	-0.951655	0.561748	0.999968	no	up
Aloxe3	7.21759	7.22557	7.27537	7.28924	148.837	149.663	154.919	156.416	149.25	155.667	2.85919	-1.18364	0.645823	0.999968	no	up
Als2	8.77274	8.73143	8.90019	8.9039	437.38	425.032	477.777	479.006	431.206	478.392	229.881	-0.36801	0.245489	0.999968	no	up
Als2cl	7.42335	7.41393	7.33002	7.37865	171.653	170.536	160.9	166.416	171.095	163.658	7.82878	0.830981	0.609028	0.999968	no	down
Alx1	7.72779	7.78201	7.67511	7.62366	211.981	220.099	204.38	197.22	216.04	200.8	28.1514	0.653762	0.450821	0.999968	no	down
Alyref	9.28333	9.17343	9.32764	9.39573	623.104	577.402	642.541	673.59	600.253	658.065	394.451	-0.289862	0.260774	0.999968	no	up
Alyref2	7.1559	7.24231	7.25643	7.22488	142.606	151.409	152.899	149.591	147.008	151.245	2.71317	-1.1263	0.700382	0.999968	no	up
Ambra1	8.24078	8.22783	8.19933	8.21212	302.497	299.793	293.93	296.547	301.145	295.238	92.2826	0.0998719	0.83642	0.999968	no	down
Amdhd1	7.27608	7.22188	7.26301	7.32465	154.996	149.28	153.598	160.302	152.138	156.95	3.36425	-0.825702	0.727817	0.999968	no	up
Amdhd2	8.92578	8.87652	8.84422	8.85536	486.327	470.001	459.597	463.157	478.164	461.377	243.003	0.123765	0.68877	0.999968	no	down
Amer1	7.27749	7.28815	7.34727	7.31448	155.147	156.297	162.835	159.176	155.722	161.005	4.45798	-0.7017	0.734041	0.999968	no	up
Amfr	9.33231	9.31323	9.37691	9.37688	644.621	636.153	664.86	664.85	640.387	664.855	415.144	-0.109738	0.652809	0.999968	no	up
Amhr2	7.3659	7.33403	7.30537	7.3364	164.952	161.348	158.174	161.613	163.15	159.894	5.32876	0.405848	0.830649	0.999968	no	down
Amigo3	7.39168	7.4308	7.40905	7.36208	167.926	172.541	169.96	164.515	170.234	167.237	7.94338	0.338311	0.830076	0.999968	no	down
Ammecr1l	8.12934	8.12052	8.16935	8.17782	280.01	278.304	287.886	289.581	279.157	288.734	81.0165	-0.179027	0.727853	0.999968	no	up
Amn	7.26492	7.31996	7.38645	7.34061	153.801	159.782	167.318	162.086	156.791	164.702	5.26298	-1.06146	0.583613	0.999968	no	up
Amn1	7.81136	7.80852	7.5821	7.58835	224.623	224.181	191.619	192.451	224.402	192.035	28.8528	1.37227	0.110503	0.729471	no	down
Amotl1	8.80338	8.78453	9.01554	9.02242	446.767	440.969	517.546	520.019	443.868	518.782	254.547	-0.528924	0.0801671	0.618135	no	up
Amotl2	8.16556	8.19089	8.2495	8.23608	287.13	292.215	304.331	301.515	289.673	302.923	90.9026	-0.22679	0.641858	0.999968	no	up
Ampd2	8.90148	8.91714	9.06	9.02174	478.203	483.423	533.742	519.775	480.813	526.759	274.626	-0.299807	0.305096	0.999968	no	up
Ampd3	7.65213	7.63238	7.60208	7.60844	201.151	198.416	194.292	195.149	199.783	194.721	21.4426	0.249459	0.798574	0.999968	no	down
Amz1	7.31262	7.2903	7.27643	7.31165	158.971	156.531	155.033	158.864	157.751	156.948	4.04069	0.152633	0.943696	0.999968	no	down
Amz2	8.16457	8.15105	8.10497	8.1099	286.934	284.257	275.321	276.263	285.596	275.792	78.4986	0.186367	0.721323	0.999968	no	down
Anupc1	8.29639	8.2958	8.54912	8.5651	314.386	314.257	374.579	378.751	314.321	376.665	133.262	-0.784472	0.0542455	0.502289	no	up
Anupc13	9.41265	9.42627	9.41575	9.42093	681.536	688.001	683.006	685.46	684.769	684.233	445.522	0.00341555	0.988493	0.999968	no	down
Anupc15	8.65905	8.58493	8.63236	8.68783	404.235	383.99	396.826	412.379	394.113	404.602	178.891	-0.116992	0.744315	0.999968	no	up
Anupc16	9.56843	9.47832	9.43952	9.53741	759.25	713.275	694.351	743.097	736.263	718.724	487.381	0.0724335	0.758494	0.999968	no	down
Anupc2	8.8744	8.79155	8.69687	8.74607	469.311	443.119	414.973	429.367	456.215	422.17	215.314	0.279333	0.397508	0.999968	no	down
Anupc4	9.02506	8.98001	9.2121	9.25231	520.972	504.955	593.086	609.849	512.963	601.467	325.761	-0.501126	0.0665482	0.5676	no	up
Anupc5	10.8081	10.7297	10.6509	10.6999	1792.98	1698.13	1607.81	1663.35	1745.55	1635.58	1438.47	0.149766	0.343877	0.999968	no	down
Anupc7	9.18218	9.11747	9.15029	9.1775	580.915	555.434	568.215	579.031	568.175	573.623	337.774	-0.0380412	0.887229	0.999968	no	up
Angel1	7.4063	7.48186	7.58083	7.48518	169.637	178.757	191.45	179.17	174.197	185.31	13.0188	-0.778649	0.538732	0.999968	no	up
Angel2	8.59734	8.70712	8.77474	8.66836	387.308	417.932	437.985	406.852	402.62	422.418	190.828	-0.191946	0.589497	0.999968	no	up
Angptl2	9.56007	9.59836	9.29313	9.25965	754.862	775.164	627.353	612.959	765.013	620.156	456.662	0.597347	0.0115972	0.184159	no	down
Angptl6	7.47126	7.51812	7.48362	7.42959	177.449	183.307	178.975	172.397	180.378	175.686	11.8618	0.39596	0.762031	0.999968	no	down
Ank	7.98337	7.93845	7.95004	7.99532	253.067	245.308	247.286	255.172	249.187	251.229	55.5886	-0.0619453	0.920362	0.999968	no	up
Ank2	7.67753	7.60512	7.70171	7.76143	204.723	194.702	208.184	216.982	199.713	212.583	26.8268	-0.600406	0.500001	0.999968	no	up
Ankfn1	7.28985	7.29205	7.2347	7.25411	156.482	156.721	150.612	152.652	156.601	151.632	3.24414	0.862278	0.722229	0.999968	no	down
Ankfy1	8.45238	8.26812	8.54153	8.70779	350.283	308.286	372.611	418.126	329.284	395.368	149.116	-0.814188	0.0554973	0.508305	no	up
Ankhd1	7.41758	7.44661	7.39713	7.31891	170.967	174.443	168.562	159.666	172.705	164.114	8.52852	1.07705	0.496285	0.999968	no	down
Ankib1	8.5515	8.55085	8.65735	8.66998	375.195	375.026	403.759	407.308	375.11	405.534	170.898	-0.303575	0.401583	0.999968	no	up
Ankle1	8.03477	8.08876	8.07704	8.00707	262.246	272.246	270.041	257.257	267.246	263.649	66.9473	0.0993263	0.861477	0.999968	no	down
Ankle2	7.63293	7.69153	7.65575	7.60371	198.49	206.719	201.656	194.511	202.605	198.083	23.2083	0.234777	0.804427	0.999968	no	down
Ankmy2	8.17284	8.0506	8.00664	8.10841	288.582	265.139	257.181	275.978	276.86	266.579	72.0025	0.212334	0.70527	0.999968	no	down
Ankra2	7.99654	8.01201	8.12999	8.11051	255.387	258.141	280.138	276.38	256.764	278.259	68.6377	-0.456984	0.412585	0.999968	no	up
Ankrd10	8.73791	8.64209	8.70973	8.80039	426.946	399.51	418.688	445.843	413.228	432.266	199.956	-0.185626	0.59119	0.999968	no	up
Ankrd11	7.31634	7.30424	7.36771	7.34998	159.382	158.05	165.158	163.141	158.716	164.15	5.50028	-0.673228	0.71975	0.999968	no	up
Ankrd12	7.72524	7.75247	7.9087	7.87226	211.607	215.638	240.301	234.307	213.622	237.304	39.0617	-0.77983	0.288604	0.999968	no	up
Ankrd13a	9.07179	9.14863	9.12601	9.0439	538.121	567.562	558.731	527.82	552.842	543.276	315.613	0.0659815	0.813696	0.999968	no	down
Ankrd13b	8.75756	8.85553	8.66572	8.60044	432.802	463.212	406.108	388.141	448.007	397.125	200.87	0.452236	0.188542	0.925433	no	down
Ankrd13c	7.97478	7.98494	7.88455	7.90626	251.564	253.341	236.313	239.895	252.453	238.104	52.4434	0.378717	0.551738	0.999968	no	down
Ankrd13d	7.28873	7.33521	7.33825	7.30096	156.36	161.479	161.821	157.691	158.92	159.756	4.64507	-0.14285	0.943769	0.999968	no	up
Ankrd16	8.21655	8.1428	8.13861	8.22936	297.46	282.637	281.817	300.113	290.048	290.965	86.3628	-0.0185088	0.970927	0.999968	no	up
Ankrd17	7.70546	7.64763	7.31843	7.37594	208.726	200.524	159.612	166.103	204.625	162.858	17.1477	2.96215	0.013409	0.205414	no	down
Ankrd2	8.4178	8.4871	8.2688	8.22477	341.987	358.815	308.43	299.159	350.401	303.794	117.346	0.654504	0.134647	0.813111	no	down
Ankrd23	7.43479	7.42935	7.45197	7.47636	173.02	172.369	175.092	178.078	172.694	176.585	10.3572	-0.312231	0.821984	0.999968	no	up
Ankrd24	8.00824	8.02202	8.15841	8.10671	257.466	259.937	285.711	275.653	258.702	280.682	70.6904	-0.456133	0.40754	0.999968	no	up
Ankrd26	7.65343	7.68735	7.67756	7.65443	201.332	206.122	204.728	201.471	203.727	203.099	24.8842	0.0313385	0.972564	0.999968	no	down
Ankrd27	8.56271	8.49846	8.40294	8.47781	378.124	361.653	338.482	356.513	369.888	347.498	143.29	0.270784	0.497731	0.999968	no	down
Ankrd28	7.71644	7.8068	7.91541	7.8055	210.32	223.915	241.422	223.711	217.117	232.567	38.6813	-0.517172	0.49239	0.999968	no	up
Ankrd32	7.90621	7.77736	7.39726	7.52922	239.887	219.392	168.576	184.723	229.639	176.649	28.7198	2.60868	0.00654696	0.121568	no	down
Ankrd34a	7.60934	7.60863	7.52724	7.53856	195.272	195.176	184.47	185.923	195.224	185.196	17.7806	0.567008	0.597214	0.999968	no	down
Ankrd37	7.48974	7.54369	7.46088	7.38253	179.736	186.586	176.176	166.865	183.161	171.521	11.9486	1.00105	0.451181	0.999968	no	down
Ankrd39	8.11929	8.16283	8.29993	8.24404	278.067	286.588	315.157	303.181	282.328	309.169	90.8316	-0.459552	0.349071	0.999968	no	up
Ankrd40	9.17805	9.17864	9.18663	9.18756	579.254	579.489	582.707	583.083	579.371	582.895	346.61	-0.0184965	0.944009	0.999968	no	up
Ankrd44	7.45797	7.36497	7.31671	7.43511	175.821	164.845	159.422	173.058	170.333	166.24	8.16245	0.553166	0.731961	0.999968	no	down
Ankrd46	8.35107	8.38675	8.28305	8.28844	326.53	334.705	311.491	312.657	330.618	312.074	111.838	0.267026	0.546155	0.999968	no	down
Ankrd49	7.79882	7.80243	7.84617	7.83474	222.678	223.237	230.109	228.292	222.957	229.2	38.9271	-0.20232	0.782266	0.999968	no	up
Ankrd50	7.74779	7.83464	7.86361	7.78851	214.94	228.277	232.906	221.093	221.609	227	37.9531	-0.202464	0.788333	0.999968	no	up
Ankrd52	7.51438	7.48705	7.55087	7.5643	182.832	179.402	187.516	189.27	181.117	188.393	15.022	-0.478424	0.680397	0.999968	no	up
Ankrd54	8.54526	8.51235	8.5044	8.5168	373.576	365.152	363.144	366.279	369.364	364.712	150.211	0.0536324	0.889101	0.999968	no	down
Anks1	8.34512	8.31593	8.35535	8.36167	325.186	318.672	327.5	328.937	321.929	328.219	114.522	-0.0948104	0.828103	0.999968	no	up
Anks3	8.56096	8.44338	8.42053	8.53505	377.664	348.105	342.635	370.942	362.885	356.788	144.2	0.07219	0.858697	0.999968	no	down
Anks6	7.47992	7.44199	7.37187	7.4003	178.518	173.885	165.635	168.932	176.201	167.284	9.24089	0.771517	0.600109	0.999968	no	down
Ankzf1	7.85592	7.82739	7.7921	7.82022	231.669	227.133	221.644	226.006	229.401	223.825	39.2825	0.185539	0.799635	0.999968	no	down
Anln	8.99869	8.99201	9.17722	9.17683	511.536	509.173	578.92	578.765	510.354	578.843	313.122	-0.397419	0.14899	0.845794	no	up
Ano1	7.33687	7.28962	7.20063	7.23743	161.666	156.457	147.097	150.898	159.061	148.997	3.37487	1.68501	0.484895	0.999968	no	down
Ano10	8.40698	8.38436	8.65532	8.66683	339.432	334.153	403.191	406.42	336.792	404.806	155.178	-0.75207	0.0477345	0.466638	no	up
Ano3	7.8389	7.96835	7.55281	7.42041	228.952	250.444	187.768	171.303	239.698	179.536	33.3449	2.77378	0.00211315	0.0510734	no	down
Ano6	8.96741	8.9351	9.0826	9.10553	500.563	489.478	542.17	550.855	495.02	546.512	290.44	-0.322656	0.258547	0.999968	no	up
Ano8	8.3743	8.41324	8.3215	8.30211	331.829	340.908	319.906	315.634	336.369	317.77	116.245	0.261321	0.547921	0.999968	no	down
Anp32a	8.74468	8.76217	8.60646	8.61336	428.955	434.186	389.766	391.632	431.571	390.699	189.82	0.372787	0.280325	0.999968	no	down
Anp32b	11.0448	11.1115	10.9726	10.9191	2112.59	2212.55	2009.53	1936.31	2162.57	1972.92	1814.2	0.205532	0.165562	0.879478	no	down
Anp32e	8.74098	8.69949	7.94391	8.01127	427.854	415.727	246.237	258.008	421.791	252.123	137.841	2.44996	1.42088e-08	1.7013e-06	yes	down
Anpep	7.41537	7.41757	7.34587	7.34521	170.706	170.966	162.677	162.604	170.836	162.64	7.22791	0.826035	0.616293	0.999968	no	down
Antxr1	8.31045	8.34051	8.3164	8.28526	317.465	324.148	318.777	311.97	320.806	315.373	108.53	0.0878279	0.844836	0.999968	no	down
Antxr2	8.06477	8.16398	8.20691	8.11475	267.755	286.816	295.479	277.194	277.285	286.336	79.6054	-0.186891	0.72497	0.999968	no	up
Anxa1	9.96993	10.008	9.70322	9.66466	1002.88	1029.72	833.606	811.618	1016.3	822.612	678.254	0.545708	0.00701974	0.128622	no	down
Anxa2	11.3025	11.2149	10.7813	10.8609	2525.78	2376.91	1759.98	1859.77	2451.34	1809.87	1894.62	0.661427	1.00406e-05	0.000547605	no	down
Anxa3	7.3699	7.31845	7.111	7.17141	165.41	159.615	138.237	144.148	162.513	141.193	3.7294	3.88735	0.140973	0.825728	no	down
Anxa4	8.1946	8.24564	8.05838	8.0463	292.969	303.519	266.573	264.348	298.244	265.46	80.4441	0.622365	0.231261	0.988562	no	down
Anxa5	11.5005	11.5169	11.5669	11.5817	2897.37	2930.34	3033.7	3064.96	2913.85	3049.33	2725.68	-0.0955714	0.463336	0.999968	no	up
Anxa6	8.93902	9.0177	8.75583	8.70862	490.81	518.321	432.282	418.367	504.565	425.325	240.298	0.595503	0.058657	0.525391	no	down
Anxa7	8.63079	8.64098	8.61171	8.57701	396.393	399.204	391.185	381.89	397.799	386.537	172.5	0.117684	0.74434	0.999968	no	down
Anxa9	7.93186	7.92264	7.7717	7.79314	244.189	242.635	218.531	221.804	243.412	220.168	43.2135	0.710729	0.310267	0.999968	no	down
Aoc2	7.85186	7.78334	7.77413	7.85679	231.018	220.303	218.9	231.808	225.66	225.354	38.6832	0.0136271	0.985415	0.999968	no	down
Aox1	7.42978	7.4369	7.41369	7.39915	172.42	173.273	170.508	168.798	172.846	169.653	8.88362	0.291353	0.844789	0.999968	no	down
up1ar	8.15457	8.25324	8.32277	8.22583	284.951	305.121	320.186	299.38	295.036	309.783	96.0606	-0.255059	0.6002	0.999968	no	up
up1b1	9.77378	9.72474	9.89719	9.90277	875.39	846.135	953.568	957.261	860.763	955.414	665.311	-0.271974	0.179456	0.908393	no	up
up1g1	8.45803	8.46898	8.48036	8.45658	351.658	354.338	357.144	351.304	352.998	354.224	138.521	-0.0149507	0.97012	0.999968	no	up
up1g2	8.04203	8.05687	8.10571	8.12381	263.568	266.292	275.462	278.94	264.93	277.201	71.3955	-0.253924	0.642684	0.999968	no	up
up1m1	9.64449	9.67106	9.57868	9.59254	800.35	815.229	764.663	772.047	807.79	768.355	546.85	0.135548	0.534006	0.999968	no	down
up1s1	10.4294	10.4162	10.4465	10.47	1378.95	1366.41	1395.47	1418.36	1372.68	1406.92	1137.89	-0.0591623	0.722545	0.999968	no	up
up1s2	7.34341	7.37482	7.43406	7.4198	162.4	165.975	172.931	171.231	164.188	172.081	7.83068	-0.793264	0.61835	0.999968	no	up
up1s3	7.43864	7.46712	7.56409	7.53006	173.482	176.94	189.242	184.83	175.211	187.036	13.4026	-0.812857	0.508935	0.999968	no	up
up2a1	9.09831	9.04294	9.14873	9.16413	548.105	527.47	567.598	573.689	537.787	570.644	322.326	-0.19304	0.480101	0.999968	no	up
up2a2	8.1079	8.14389	8.33641	8.26277	275.881	282.85	323.229	307.144	279.365	315.187	92.7391	-0.602295	0.215548	0.964921	no	up
up2b1	9.20528	9.1265	9.39272	9.43881	590.289	558.92	672.188	694.008	574.604	683.098	394.994	-0.519548	0.0411486	0.430799	no	up
up2m1	9.1891	9.16895	9.23667	9.2207	583.708	575.611	603.273	596.631	579.659	599.952	355.591	-0.105373	0.685764	0.999968	no	up
up2s1	10.7488	10.6656	10.6445	10.6963	1720.72	1624.25	1600.76	1659.18	1672.48	1629.97	1398.78	0.0615138	0.699958	0.999968	no	down
up3b1	8.63445	8.62567	8.53727	8.53439	397.401	394.99	371.514	370.773	396.195	371.144	164.923	0.257257	0.484457	0.999968	no	down
up3d1	9.9781	9.96972	9.9396	9.9249	1008.57	1002.73	982.012	972.062	1005.65	977.037	744.912	0.0729841	0.705495	0.999968	no	down
up3m1	7.45771	7.43812	7.50261	7.50347	175.79	173.419	181.347	181.455	174.604	181.401	11.8821	-0.514505	0.691916	0.999968	no	up
up3m2	7.6904	7.71788	7.75196	7.70646	206.558	210.53	215.562	208.869	208.544	212.216	29.0723	-0.147692	0.861354	0.999968	no	up
up3s1	7.41175	7.42759	7.32451	7.29597	170.278	172.158	160.287	157.146	171.218	158.717	6.81865	1.39658	0.416237	0.999968	no	down
up3s2	8.02606	8.11455	8.00643	7.92869	260.666	277.155	257.143	243.654	268.91	250.399	62.9474	0.445171	0.452851	0.999968	no	down
up4b1	7.88998	7.8792	7.87498	7.86708	237.203	235.438	234.75	233.467	236.32	234.108	45.089	0.066216	0.922642	0.999968	no	down
up4e1	7.96592	7.92511	8.02988	8.03262	250.023	243.05	261.357	261.855	246.537	261.606	58.932	-0.376042	0.531675	0.999968	no	up
up4m1	7.74343	7.72486	7.75972	7.72166	214.292	211.551	216.725	211.082	212.921	213.904	31.3418	-0.0463257	0.954663	0.999968	no	up
up4s1	8.66696	8.61708	8.62552	8.7183	406.457	392.644	394.947	421.181	399.55	408.064	183.273	-0.086468	0.808052	0.999968	no	up
up5b1	7.72983	7.79347	7.76674	7.71462	212.281	221.855	217.781	210.054	217.068	213.918	32.216	0.130917	0.871531	0.999968	no	down
up5m1	7.53004	7.6293	7.80866	7.7289	184.828	197.993	224.203	212.144	191.41	218.173	26.8702	-1.24873	0.171379	0.893463	no	up
up5s1	8.17483	8.13541	8.22665	8.25322	288.981	281.191	299.549	305.117	285.086	302.333	88.9504	-0.307667	0.533316	0.999968	no	up
up5z1	8.2614	8.34397	8.52272	8.44973	306.853	324.928	367.785	349.642	315.89	358.714	125.655	-0.57149	0.180763	0.909872	no	up
upaf1	8.23424	8.23837	8.44408	8.41933	301.13	301.994	348.273	342.351	301.562	345.312	113.962	-0.62201	0.155586	0.860006	no	up
upba3	8.44444	8.62852	8.59981	8.42514	348.361	395.77	387.972	343.732	372.066	365.852	152.624	0.0835108	0.839488	0.999968	no	down
upbb1	7.56843	7.51157	7.38652	7.41572	189.813	182.476	167.326	170.747	186.145	169.037	12.2414	1.27341	0.327765	0.999968	no	down
upbb2	7.70195	7.65713	7.68956	7.73958	208.217	201.849	206.437	213.721	205.033	210.079	27.3639	-0.231326	0.791163	0.999968	no	up
upbb3	7.98683	7.9553	7.84074	7.8692	253.674	248.19	229.244	233.811	250.932	231.527	49.5086	0.532314	0.416662	0.999968	no	down
upc	7.60721	7.55403	7.56478	7.60588	194.983	187.927	189.332	194.804	191.455	192.068	18.5102	-0.0584518	0.955762	0.999968	no	up
upeh	8.47773	8.45151	8.46973	8.49583	356.493	350.072	354.522	360.993	353.283	357.757	140.147	-0.0590106	0.881988	0.999968	no	up
upex1	9.52647	9.5207	9.54386	9.57248	737.485	734.541	746.428	761.384	736.013	753.906	504.089	-0.0682243	0.76212	0.999968	no	up
upex2	7.77058	7.89597	7.97101	7.86747	218.363	238.19	250.908	233.531	228.276	242.219	45.7135	-0.457853	0.515101	0.999968	no	up
uph1a	8.48409	8.37878	8.26104	8.3518	358.069	332.861	306.777	326.695	345.465	316.736	120.101	0.397266	0.36541	0.999968	no	down
uph1b	7.34163	7.34106	7.41674	7.43701	162.2	162.136	170.868	173.285	162.168	172.077	7.51779	-0.990644	0.541787	0.999968	no	up
uph1c	7.77825	7.75339	7.72966	7.75156	219.526	215.776	212.256	215.502	217.651	213.879	32.2958	0.144611	0.857037	0.999968	no	down
upi5	8.36299	8.58868	8.74128	8.5959	329.238	384.99	427.945	386.923	357.114	407.434	167.818	-0.597681	0.143915	0.832413	no	up
upip	9.03323	9.06424	9.08085	9.06306	523.93	535.315	541.512	534.876	529.622	538.194	302.213	-0.0541391	0.846799	0.999968	no	up
upitd1	8.4063	8.34903	8.44916	8.49697	339.273	326.068	349.502	361.279	332.67	355.39	130.658	-0.298991	0.470119	0.999968	no	up
uplf	7.70617	7.69326	7.64376	7.62789	208.828	206.967	199.986	197.799	207.898	198.893	25.1237	0.40725	0.653314	0.999968	no	down
uplp2	9.82438	9.93717	9.62131	9.52408	906.637	980.364	787.596	736.266	943.5	761.931	613.97	0.572113	0.00917428	0.155396	no	down
upmup	8.32113	8.34143	8.12508	8.11854	319.822	324.356	279.185	277.922	322.089	278.553	95.0701	0.722896	0.131302	0.803456	no	down
upoa1bp	9.60306	9.58927	9.61338	9.63104	777.696	770.296	783.28	792.923	773.996	788.101	538.844	-0.0509148	0.816394	0.999968	no	up
upoa2	7.60545	7.5893	7.58468	7.60294	194.746	192.578	191.962	194.408	193.662	193.185	19.3062	0.0267364	0.979252	0.999968	no	down
upoe	11.7811	11.8044	12.0259	12.0176	3519.44	3576.69	4170.26	4146.29	3548.06	4158.28	3603.15	-0.326052	0.00814163	0.144483	no	up
upold1	8.17771	8.18964	8.41894	8.41109	289.558	291.962	342.258	340.4	290.76	341.329	108.071	-0.756035	0.092762	0.663698	no	up
upoo	7.48455	7.47236	7.31235	7.34496	179.092	177.585	158.941	162.575	178.338	160.758	8.84677	1.69847	0.272238	0.999968	no	down
upool	7.40647	7.35342	7.35293	7.41367	169.657	163.531	163.475	170.506	166.594	166.99	7.21552	-0.0395544	0.980931	0.999968	no	up
upopt1	9.22603	9.25405	9.19636	9.19813	598.843	610.588	586.653	587.374	604.715	587.013	361.026	0.0911724	0.724964	0.999968	no	down
upp	8.91175	8.81965	8.39139	8.53239	481.619	451.833	335.783	370.258	466.726	353.02	193.556	1.08489	0.00305213	0.0694193	no	down
uppbp2	8.36499	8.29614	8.2887	8.35269	329.696	314.331	312.714	326.896	322.013	319.805	110.931	0.0305187	0.945695	0.999968	no	down
uppbp2os	7.31895	7.29822	7.31532	7.34875	159.67	157.392	159.269	163.003	158.531	161.136	4.80229	-0.340797	0.86415	0.999968	no	up
uppl1	7.49017	7.56796	7.54937	7.48323	179.79	189.751	187.321	178.928	184.771	183.124	14.6466	0.111596	0.925199	0.999968	no	down
uppl2	8.54939	8.51531	8.13182	8.17519	374.648	365.902	280.492	289.052	370.275	284.772	119.845	1.21049	0.00539747	0.107275	no	down
uprt	10.9272	10.9304	10.7909	10.7557	1947.16	1951.59	1771.66	1728.98	1949.37	1750.32	1598.45	0.239804	0.110191	0.727875	no	down
uptx	7.35245	7.32835	7.31909	7.3305	163.421	160.714	159.685	160.954	162.068	160.32	5.21549	0.207414	0.913543	0.999968	no	down
Aqp1	7.30387	7.36216	7.33695	7.24426	158.009	164.525	161.674	151.614	161.267	156.644	4.945	0.974479	0.634163	0.999968	no	down
Aqp11	7.44864	7.38096	7.45326	7.52338	174.688	166.682	175.248	183.977	170.685	179.612	10.7625	-0.761759	0.581091	0.999968	no	up
Aqr	8.7719	8.71102	8.90819	8.97634	437.123	419.063	480.431	503.671	428.093	492.051	234.854	-0.492215	0.121921	0.771598	no	up
Araf	8.91008	8.93788	8.85586	8.84989	481.062	490.421	463.319	461.404	485.741	462.362	246.652	0.169436	0.580449	0.999968	no	down
Arup1	7.99131	8.05158	8.10695	8.04429	254.463	265.319	275.7	263.982	259.891	269.841	66.5017	-0.226409	0.691834	0.999968	no	up
Arup2	7.18828	7.45676	7.18828	7.0055	145.844	175.674	145.844	128.489	160.759	137.166	6.67545	3.82433	0.422921	0.999968	no	down
Arup3	7.33856	7.36192	7.43043	7.42153	161.855	164.498	172.498	171.436	163.176	171.967	7.61534	-0.882556	0.583994	0.999968	no	up
Arcn1	9.31028	9.28779	9.62559	9.67029	634.853	625.032	789.934	814.792	629.943	802.363	480.907	-0.678874	0.00330994	0.0735173	no	up
Arel1	8.36649	8.27091	8.38359	8.43469	330.038	308.881	333.973	346.015	319.46	339.994	119.265	-0.312972	0.473174	0.999968	no	up
Arf1	10.7351	10.6869	10.8584	10.8618	1704.41	1648.49	1856.5	1860.92	1676.45	1858.71	1517.84	-0.232377	0.128139	0.79454	no	up
Arf2	8.44191	8.40227	8.35332	8.39888	347.752	338.325	327.04	337.532	343.039	332.286	124.999	0.146352	0.728239	0.999968	no	down
Arf3	9.1827	9.26227	8.89346	8.82654	581.124	614.073	475.552	453.998	597.599	464.775	303.926	0.814941	0.00444847	0.0934268	no	down
Arf4	10.1492	10.0913	8.07954	8.21066	1135.57	1090.9	270.51	296.248	1113.23	283.379	593.161	4.94469	1.33885e-13	4.22632e-11	yes	down
Arf5	10.1072	10.0993	10.4902	10.4376	1102.96	1096.97	1438.39	1386.83	1099.96	1412.61	1017.17	-0.593995	0.00059881	0.0185649	no	up
Arf6	7.32017	7.53443	7.25916	7.08207	159.805	185.392	153.188	135.492	172.598	144.34	7.74819	4.25305	0.041092	0.430799	no	down
Arfgup1	8.8701	8.91585	8.8499	8.78964	467.913	482.991	461.41	442.533	475.452	451.971	237.225	0.186555	0.553367	0.999968	no	down
Arfgup2	8.38625	8.38985	8.41114	8.38175	334.589	335.427	340.413	333.548	335.008	336.98	123.624	-0.0271433	0.948595	0.999968	no	up
Arfgup3	8.18981	8.15764	8.2628	8.26619	291.998	285.558	307.151	307.873	288.778	307.512	92.6897	-0.319858	0.507968	0.999968	no	up
Arfgef1	8.55868	8.53204	8.6294	8.64337	377.069	370.17	396.012	399.866	373.62	397.939	166.816	-0.250932	0.493456	0.999968	no	up
Arfgef2	8.21257	8.16481	8.16457	8.19484	296.641	286.981	286.932	293.016	291.811	289.974	86.5457	0.0307002	0.951069	0.999968	no	down
Arfgef3	8.03355	8.00755	7.89867	7.93599	262.023	257.344	238.636	244.89	259.683	241.763	56.232	0.449995	0.465648	0.999968	no	down
Arfip1	7.92913	8.08712	8.47782	8.30087	243.728	271.935	356.515	315.362	257.832	335.939	95.8624	-1.37163	0.00807694	0.143579	no	up
Arfip2	7.86107	7.85398	7.74945	7.78742	232.497	231.358	215.187	220.926	231.927	218.056	38.6165	0.468598	0.526734	0.999968	no	down
Arfrp1	8.36165	8.32174	8.28493	8.31616	328.934	319.959	311.899	318.724	324.446	315.312	110.055	0.135861	0.760815	0.999968	no	down
Arglu1	8.88872	8.98985	9.24522	9.1849	473.993	508.411	606.861	582.01	491.202	594.436	313.845	-0.614055	0.0306388	0.363452	no	up
Arhgup1	9.07808	9.11053	9.28593	9.24552	540.475	552.768	624.229	606.986	546.622	615.607	347.624	-0.363306	0.169506	0.886864	no	up
Arhgup10	8.42474	8.41341	8.33099	8.3887	343.636	340.948	322.017	335.159	342.292	328.588	123.862	0.191818	0.650527	0.999968	no	down
Arhgup11a	8.47642	8.35142	7.86908	8.0043	356.17	326.608	233.792	256.763	341.389	245.278	94.3908	1.76399	0.000711362	0.0211722	yes	down
Arhgup12	7.20066	7.3504	7.21439	7.07983	147.101	163.189	148.507	135.282	155.145	141.895	2.9409	2.97474	0.310545	0.999968	no	down
Arhgup17	8.51646	8.49745	8.29048	8.29932	366.194	361.401	313.1	315.025	363.797	314.062	127.06	0.645876	0.121401	0.770651	no	down
Arhgup18	7.86016	7.85957	8.09671	8.09674	232.35	232.255	273.75	273.755	232.303	273.753	58.8738	-1.01933	0.0908813	0.657121	no	up
Arhgup19	8.4757	8.37082	8.49729	8.54239	355.991	331.03	361.36	372.834	343.51	367.097	141.66	-0.313929	0.436489	0.999968	no	up
Arhgup21	8.13864	8.07696	7.50727	7.58805	281.821	270.027	181.934	192.411	275.924	187.173	50.0908	3.05997	3.25464e-05	0.00144887	yes	down
Arhgup23	8.11002	8.14278	7.99815	8.015	276.285	282.631	255.671	258.676	279.458	257.174	69.9145	0.472759	0.394216	0.999968	no	down
Arhgup27	8.43212	8.47745	8.33377	8.29375	345.399	356.423	322.637	313.811	350.911	318.224	122.823	0.440825	0.300316	0.999968	no	down
Arhgup28	7.45416	7.40224	7.44314	7.49029	175.358	169.16	174.024	179.805	172.259	176.915	10.3487	-0.423635	0.761126	0.999968	no	up
Arhgup29	8.11251	8.15723	7.47171	7.43012	276.763	285.477	177.504	172.46	281.12	174.982	51.2543	4.19201	8.40349e-08	8.18123e-06	yes	down
Arhgup30	7.98446	8.0175	7.80707	7.75866	253.257	259.125	223.956	216.566	256.191	220.261	48.3141	1.04624	0.118813	0.761644	no	down
Arhgup31	8.44538	8.46168	8.53483	8.50465	348.589	352.55	370.885	363.206	350.57	367.046	143.13	-0.191794	0.625874	0.999968	no	up
Arhgup32	7.35422	7.29745	7.58063	7.58588	163.621	157.308	191.424	192.122	160.465	191.773	13.1548	-2.79856	0.0428721	0.43926	no	up
Arhgup33	7.45959	7.50738	7.31236	7.26283	176.02	181.948	158.943	153.578	178.984	156.26	8.50013	2.41213	0.135964	0.817772	no	down
Arhgup35	9.18838	9.15123	9.18161	9.22616	583.418	568.586	580.684	598.896	576.002	589.79	348.391	-0.078762	0.765818	0.999968	no	up
Arhgup39	8.34292	8.40894	8.41421	8.34024	324.691	339.894	341.137	324.086	332.293	332.612	120.604	0.00158337	0.99707	0.999968	no	down
Arhgup6	7.30106	7.30971	7.08719	7.08155	157.702	158.651	135.974	135.444	158.176	135.709	2.75873	4.82068	0.127867	0.794517	no	down
Arhgup9	8.27435	8.18938	8.31236	8.35769	309.619	291.911	317.885	328.032	300.765	322.959	104.299	-0.36821	0.426891	0.999968	no	up
Arhgdia	12.4723	12.6564	12.4083	12.2462	5682.28	6455.69	5435.78	4858.1	6068.98	5146.94	5378.57	0.347125	0.0140778	0.212534	no	down
Arhgdib	11.0052	11.0033	10.7225	10.7386	2055.37	2052.65	1689.63	1708.61	2054.01	1699.12	1628.12	0.419189	0.00490396	0.100759	no	down
Arhgef1	9.40124	9.52329	9.20926	9.08167	676.17	735.861	591.92	541.821	706.016	566.871	403.841	0.662666	0.0120661	0.189581	no	down
Arhgef10	7.87417	7.85143	7.83993	7.86419	234.618	230.949	229.116	233.001	232.784	231.058	42.7855	0.0559907	0.9363	0.999968	no	down
Arhgef10l	8.28689	8.28693	8.2284	8.24017	312.322	312.331	299.914	302.37	312.327	301.142	99.2754	0.176433	0.705724	0.999968	no	down
Arhgef11	8.60838	8.61178	8.73431	8.73736	390.285	391.206	425.883	426.785	390.745	426.334	187.168	-0.327704	0.344941	0.999968	no	up
Arhgef12	8.81272	8.81931	8.93984	8.93939	449.669	451.729	491.089	490.937	450.699	491.013	243.828	-0.2929	0.341059	0.999968	no	up
Arhgef17	7.47532	7.4749	7.43715	7.42637	177.949	177.898	173.303	172.012	177.923	172.658	10.6069	0.41926	0.759547	0.999968	no	down
Arhgef18	8.24481	8.24421	8.03501	8.0205	303.343	303.217	262.288	259.664	303.28	260.976	80.6971	0.806265	0.119798	0.766494	no	down
Arhgef19	7.50553	7.49492	7.5036	7.51858	181.715	180.384	181.471	183.366	181.049	182.419	13.4401	-0.0995764	0.935083	0.999968	no	up
Arhgef2	9.54259	9.51021	9.73676	9.72513	745.772	729.219	853.213	846.361	737.496	849.787	554.021	-0.382594	0.0777623	0.608145	no	up
Arhgef25	8.09825	8.08512	8.12508	8.11943	274.041	271.559	279.186	278.094	272.8	278.64	74.7018	-0.117401	0.826192	0.999968	no	up
Arhgef39	8.49707	8.4128	8.38597	8.46032	361.303	340.804	334.525	352.217	351.054	343.371	133.201	0.0987793	0.811135	0.999968	no	down
Arhgef4	7.37198	7.41978	7.37204	7.29203	165.648	171.229	165.655	156.719	168.438	161.187	6.88359	1.01181	0.559685	0.999968	no	down
Arhgef40	8.02842	7.99247	7.90368	7.93313	261.094	254.667	239.466	244.405	257.881	241.936	55.5619	0.40027	0.518181	0.999968	no	down
Arhgef5	7.27476	7.26203	7.32726	7.34124	154.854	153.493	160.593	162.156	154.173	161.374	4.22341	-1.01826	0.630601	0.999968	no	up
Arhgef7	8.67292	8.65626	8.73398	8.71275	408.141	403.454	425.785	419.564	405.797	422.674	192.466	-0.152549	0.655923	0.999968	no	up
Arid1a	8.62221	8.78349	8.79729	8.6934	394.043	440.651	444.887	413.975	417.347	429.431	201.941	-0.129834	0.712838	0.999968	no	up
Arid2	7.84938	7.80189	7.79289	7.85106	230.62	223.152	221.766	230.89	226.886	226.328	39.318	0.0202669	0.977977	0.999968	no	down
Arid3a	7.66739	7.60303	7.70115	7.75319	203.289	194.419	208.102	215.746	198.854	211.924	26.3567	-0.609001	0.496405	0.999968	no	up
Arid3b	7.47338	7.47131	7.41587	7.40747	177.71	177.455	170.765	169.773	177.582	170.269	10.0651	0.60056	0.669363	0.999968	no	down
Arid3c	7.47882	7.43503	7.28423	7.32698	178.381	173.048	155.873	160.562	175.714	158.218	7.83094	1.80799	0.269794	0.999968	no	down
Arid4a	7.57756	7.62218	7.48778	7.45933	191.017	197.017	179.492	175.988	194.017	177.74	15.9282	1.01592	0.373605	0.999968	no	down
Arid4b	7.54367	7.59761	7.25456	7.21357	186.583	193.691	152.7	148.423	190.137	150.562	11.4719	4.34544	0.00862636	0.149519	no	down
Arih2	8.55935	8.58883	8.73509	8.71617	377.243	385.031	426.114	420.56	381.137	423.337	181.775	-0.400507	0.25599	0.999968	no	up
Arl1	7.69438	7.68322	7.72363	7.75484	207.127	205.533	211.371	215.992	206.33	213.681	28.8911	-0.299474	0.723957	0.999968	no	up
Arl11	8.37775	8.33689	8.18875	8.24661	332.624	323.336	291.782	303.722	327.98	297.752	104.838	0.465836	0.311536	0.999968	no	down
Arl13b	7.40995	7.45543	7.15493	7.15149	170.065	175.512	142.511	142.172	172.789	142.341	6.49385	4.59431	0.0330703	0.379446	no	down
Arl14ep	8.06737	8.0079	8.04553	8.09235	268.238	257.405	264.207	272.923	262.821	268.565	67.1055	-0.144959	0.798311	0.999968	no	up
Arl15	7.60712	7.65493	7.7116	7.65986	194.972	201.542	209.615	202.231	198.257	205.923	24.2311	-0.361017	0.69691	0.999968	no	up
Arl16	7.8815	7.78517	7.85743	7.99158	235.814	220.583	231.911	254.51	228.198	243.21	46.281	-0.446908	0.52118	0.999968	no	up
Arl2	9.55454	9.5962	9.60583	9.56692	751.974	774.004	779.19	758.456	762.989	768.823	524.194	-0.0221616	0.920788	0.999968	no	up
Arl2bp	9.79869	9.76294	9.90437	9.96783	890.634	868.833	958.322	1001.42	879.734	979.87	685.878	-0.279444	0.16638	0.879593	no	up
Arl3	9.5026	9.51054	9.43525	9.44468	725.385	729.387	692.3	696.839	727.386	694.57	471.285	0.129139	0.576821	0.999968	no	down
Arl5a	7.56335	7.66783	7.73421	7.64828	189.145	203.351	212.926	200.614	196.248	206.77	24.2458	-0.547742	0.563014	0.999968	no	up
Arl6	8.45318	8.52527	8.55909	8.51255	350.479	368.436	377.174	365.201	359.457	371.187	149.034	-0.143781	0.71236	0.999968	no	up
Arl6ip1	10.013	10.106	10.1514	10.0686	1033.28	1102.07	1137.27	1073.9	1067.68	1105.58	838.883	-0.0922864	0.629623	0.999968	no	up
Arl6ip4	9.54427	9.59272	9.70629	9.66059	746.638	772.14	835.381	809.336	759.389	822.358	549.066	-0.216973	0.323222	0.999968	no	up
Arl6ip5	8.93219	8.90226	9.09184	9.11353	488.493	478.463	545.655	553.919	483.478	549.787	286.964	-0.41965	0.143835	0.832413	no	up
Arl6ip6	8.30571	8.50108	8.28722	8.10589	316.423	362.31	312.393	275.497	339.366	293.945	109.691	0.719934	0.141729	0.826645	no	down
Arl8a	9.49494	9.43435	9.28144	9.32153	721.542	691.867	622.289	639.824	706.704	631.057	431.712	0.325489	0.17975	0.908957	no	down
Arl8b	8.22446	8.55096	8.44265	8.19802	299.094	375.055	347.929	293.663	337.075	320.796	121.871	0.184312	0.713163	0.999968	no	down
Armc1	7.51442	7.88343	8.22797	7.92287	182.837	236.128	299.823	242.673	209.483	271.248	56.3365	-2.51001	0.149466	0.84642	no	up
Armc10	8.31129	8.31882	8.26392	8.26773	317.649	319.312	307.388	308.202	318.48	307.795	104.493	0.161456	0.723232	0.999968	no	down
Armc2	7.41113	7.44985	7.40002	7.38168	170.205	174.835	168.899	166.766	172.52	167.833	8.57016	0.42554	0.77996	0.999968	no	down
Armc5	8.66927	8.61021	8.76524	8.82429	407.108	390.78	435.112	453.289	398.944	444.2	199.274	-0.405009	0.235897	0.992463	no	up
Armc6	8.56254	8.51014	8.50291	8.52415	378.077	364.593	362.769	368.151	371.335	365.46	151.591	0.0664007	0.862686	0.999968	no	down
Armc7	7.65708	7.63606	7.78023	7.78076	201.841	198.922	219.828	219.909	200.382	219.869	29.3323	-0.798161	0.343811	0.999968	no	up
Armc8	7.96049	7.91577	7.89896	7.93448	249.084	241.482	238.684	244.634	245.283	241.659	50.8015	0.10004	0.877025	0.999968	no	down
Armc9	7.46763	7.38811	7.48648	7.53463	177.003	167.511	179.331	185.417	172.257	182.374	11.961	-0.901189	0.49613	0.999968	no	up
Armcx1	7.70706	7.75272	7.15954	7.12965	208.956	215.676	142.967	140.036	212.316	141.501	19.8873	7.66364	0.0534068	0.498527	no	down
Armcx2	8.05204	7.96695	7.24774	7.36835	265.403	250.202	151.98	165.232	257.803	158.606	40.0055	5.65691	0.00339963	0.0750295	no	down
Armcx5	7.38665	7.34166	7.07814	7.10774	167.341	162.203	135.124	137.925	164.772	136.525	4.26038	5.38117	0.045795	0.455197	no	down
Armt1	8.27272	8.2313	8.39776	8.43201	309.27	300.516	337.27	345.372	304.893	341.321	113.37	-0.525854	0.233368	0.990252	no	up
Arnt	8.16232	8.28587	8.37275	8.21409	286.486	312.101	331.473	296.952	299.294	314.213	100.168	-0.232705	0.633389	0.999968	no	up
Arntl	7.68212	7.6228	7.60448	7.63703	205.375	197.102	194.615	199.057	201.239	196.836	22.5897	0.203663	0.831662	0.999968	no	down
Arntl2	7.33678	7.34648	7.27615	7.27739	161.656	162.746	155.002	155.136	162.201	155.069	4.49728	0.964649	0.640645	0.999968	no	down
Arpc1a	9.98315	9.9275	9.962	10.0108	1012.11	973.811	997.378	1031.7	992.959	1014.54	756.85	-0.0609464	0.753884	0.999968	no	up
Arpc1b	11.2335	11.26	11.1395	11.1034	2407.83	2452.45	2255.97	2200.18	2430.14	2228.08	2074.18	0.188771	0.178973	0.907954	no	down
Arpc2	11.1178	11.1022	11.0787	11.0864	2222.18	2198.28	2162.82	2174.41	2210.23	2168.62	1932.89	0.0417357	0.768772	0.999968	no	down
Arpc3	10.5701	10.6914	10.6984	10.5927	1520.3	1653.64	1661.61	1544.23	1586.97	1602.92	1342.61	-0.0240579	0.885977	0.999968	no	up
Arpc4	10.1195	10.1204	10.4947	10.4374	1112.47	1113.15	1442.89	1386.63	1112.81	1414.76	1023.6	-0.568972	0.00100395	0.028038	no	up
Arpc5	10.0584	10.0548	10.1475	10.1555	1066.29	1063.61	1134.25	1140.52	1064.95	1137.39	852.909	-0.160882	0.381331	0.999968	no	up
Arpc5l	9.89162	9.90576	9.95319	9.94352	949.889	959.25	991.31	984.688	954.57	987.999	724.813	-0.0871623	0.655299	0.999968	no	up
Arpin	8.65074	8.63953	8.63215	8.63718	401.913	398.801	396.768	398.153	400.357	397.461	178.153	0.0286266	0.935713	0.999968	no	down
Arpp19	7.33536	7.36332	7.52454	7.52009	161.497	164.657	184.124	183.557	163.077	183.841	10.6313	-1.80433	0.20077	0.942521	no	up
Arrb1	7.7764	7.75434	7.7129	7.69449	219.244	215.918	209.804	207.145	217.581	208.474	31.0484	0.356692	0.663052	0.999968	no	down
Arrb2	8.3495	8.52427	8.48075	8.30128	326.175	368.18	357.239	315.452	347.177	336.345	129.219	0.170214	0.70196	0.999968	no	down
Arrdc1	7.89988	7.93634	7.94916	7.91465	238.837	244.949	247.136	241.294	241.893	244.215	50.4799	-0.0669422	0.917688	0.999968	no	up
Arrdc2	7.50566	7.41971	7.48169	7.54315	181.732	171.22	178.737	186.515	176.476	182.626	12.7902	-0.555594	0.663139	0.999968	no	up
Arrdc3	7.50963	7.48589	7.38765	7.41103	182.232	179.257	167.457	170.193	180.745	168.825	10.5724	0.958388	0.488569	0.999968	no	down
Arsa	8.52336	8.53431	8.64161	8.6105	367.947	370.752	399.379	390.858	369.35	395.118	163.769	-0.266254	0.470997	0.999968	no	up
Arsb	8.31202	8.31009	8.10984	8.15453	317.811	317.385	276.251	284.943	317.598	280.597	94.3016	0.624185	0.196141	0.935105	no	down
Arsg	7.58649	7.55849	7.48388	7.52086	192.204	188.509	179.008	183.656	190.356	181.332	15.59	0.571469	0.618394	0.999968	no	down
Arsk	7.25708	7.31828	7.43867	7.40804	152.967	159.596	173.485	169.841	156.282	171.663	6.86903	-1.9067	0.284844	0.999968	no	up
Art1	7.27218	7.26831	7.3488	7.34936	154.577	154.162	163.009	163.071	154.369	163.04	4.54533	-1.17676	0.565971	0.999968	no	up
Art3	7.70031	7.71708	7.64301	7.6501	207.981	210.414	199.883	200.867	209.197	200.375	25.8593	0.386019	0.666381	0.999968	no	down
Art5	7.86046	7.80899	7.88086	7.91404	232.399	224.254	235.709	241.192	228.326	238.451	44.0197	-0.326339	0.638231	0.999968	no	up
Artn	7.35859	7.36543	7.27804	7.28116	164.117	164.898	155.206	155.542	164.508	155.374	4.96289	1.17926	0.551735	0.999968	no	down
Arv1	7.92146	7.95235	8.00135	7.96524	242.436	247.683	256.24	249.906	245.059	253.073	54.8032	-0.206541	0.740035	0.999968	no	up
Arvcf	7.7474	7.8312	7.82052	7.72123	214.882	227.734	226.054	211.019	221.308	218.537	35.1633	0.138196	0.860255	0.999968	no	down
Asah1	8.69258	8.59965	8.02952	8.24411	413.74	387.929	261.293	303.196	400.835	282.244	139.73	1.69996	0.0003531	0.0118653	yes	down
Asup1	7.93372	7.86256	7.79536	7.87548	244.505	232.737	222.145	234.832	238.621	228.488	44.1618	0.323426	0.644672	0.999968	no	down
Asup2	7.71739	7.73503	7.80886	7.82683	210.458	213.047	224.234	227.044	211.752	225.639	34.6112	-0.500178	0.520277	0.999968	no	up
Asb1	8.09059	8.0405	8.00431	8.04837	272.591	263.288	256.765	264.728	267.94	260.747	66.0324	0.163228	0.774989	0.999968	no	down
Asb10	7.30376	7.29212	7.28664	7.26736	157.998	156.728	156.134	154.061	157.363	155.098	3.875	0.381107	0.863327	0.999968	no	down
Asb13	7.64877	7.52636	7.42779	7.54161	200.682	184.358	172.182	186.316	192.52	179.249	16.1219	0.84392	0.469653	0.999968	no	down
Asb2	7.43554	7.41246	7.38763	7.39945	173.109	170.362	167.455	168.833	171.736	168.144	8.3813	0.324802	0.831983	0.999968	no	down
Asb6	9.17044	9.34231	9.48067	9.30011	576.204	649.105	714.439	630.392	612.655	672.416	407.221	-0.286815	0.29062	0.999968	no	up
Asb7	7.87274	7.84614	7.81466	7.8394	234.386	230.104	225.138	229.032	232.245	227.085	41.2972	0.165082	0.816936	0.999968	no	down
Asb8	8.21983	8.2002	8.3257	8.36712	298.137	294.107	320.838	330.183	296.122	325.511	103.114	-0.454079	0.323962	0.999968	no	up
Ascc1	8.36027	8.27915	8.14052	8.21974	328.618	310.652	282.188	298.118	319.635	290.153	98.3683	0.480992	0.315586	0.999968	no	down
Ascc2	8.43948	8.3829	8.48366	8.52998	347.165	333.814	357.962	369.642	340.49	363.802	137.607	-0.293246	0.467807	0.999968	no	up
Ascc3	7.59132	7.72622	7.43927	7.243	192.847	211.75	173.558	151.481	202.299	162.519	18.0855	4.07666	0.129689	0.799391	no	down
Asf1a	7.36619	7.40263	7.23781	7.2192	164.984	169.205	150.938	149.004	167.095	149.971	5.06264	2.46281	0.234102	0.991378	no	down
Asf1b	9.16581	9.11673	8.7507	8.81406	574.36	555.149	430.749	450.088	564.754	440.418	276.721	0.82639	0.005331	0.106589	no	down
Ash1l	8.43733	8.44363	8.48715	8.454	346.649	348.167	358.829	350.676	347.408	354.753	136.519	-0.0901672	0.822511	0.999968	no	up
Ash2l	9.1981	9.14958	9.22516	9.24942	587.361	567.935	598.479	608.629	577.648	603.554	356.188	-0.139911	0.592978	0.999968	no	up
Asic3	7.24179	7.30702	7.18127	7.10547	151.355	158.355	145.136	137.708	154.855	141.422	2.36476	3.1917	0.312992	0.999968	no	down
Asl	8.60573	8.5358	8.62843	8.69033	389.567	371.134	395.745	413.095	380.35	404.42	172.78	-0.25339	0.487838	0.999968	no	up
Asna1	10.0952	10.1137	10.322	10.2853	1093.85	1107.94	1280.07	1247.89	1100.89	1263.98	935.224	-0.331835	0.0630183	0.545687	no	up
Asns	9.52361	9.5491	9.74671	9.75646	736.025	749.144	859.119	864.945	742.585	862.032	562.189	-0.39993	0.063625	0.550026	no	up
Asnsd1	9.21909	9.32582	9.21646	9.18482	595.966	641.727	594.882	581.98	618.846	588.431	371.021	0.157881	0.544771	0.999968	no	down
Aspg	7.28647	7.30576	7.35973	7.3451	156.116	158.217	164.247	162.591	157.166	163.419	4.976	-0.800237	0.68297	0.999968	no	up
Asph	7.79895	7.85714	7.89116	7.83804	222.699	231.865	237.397	228.815	227.282	233.106	41.7351	-0.194107	0.785678	0.999968	no	up
Asphd2	7.80331	7.93324	7.88575	7.78129	223.372	244.423	236.508	219.989	233.898	228.249	42.7192	0.180107	0.803456	0.999968	no	down
Aspm	8.58667	8.49347	8.30001	8.37321	384.456	360.405	315.176	331.579	372.43	323.377	134.998	0.608196	0.141061	0.825728	no	down
Aspscr1	8.45426	8.4789	8.50775	8.4697	350.741	356.783	363.989	354.514	353.762	359.251	141.043	-0.0671136	0.865604	0.999968	no	up
Asrgl1	7.5516	7.5187	7.59056	7.62282	187.611	183.381	192.746	197.105	185.496	194.926	17.7792	-0.549772	0.60857	0.999968	no	up
Ass1	7.56919	7.61936	7.66301	7.62419	189.912	196.632	202.673	197.293	193.272	199.983	21.1852	-0.359523	0.716239	0.999968	no	up
Aste1	7.77522	7.73906	7.80757	7.82397	219.066	213.644	224.033	226.595	216.355	225.314	35.6902	-0.328266	0.668103	0.999968	no	up
Asun	8.56129	8.533	8.63906	8.66117	377.75	370.414	398.673	404.831	374.082	401.752	168.725	-0.282748	0.438334	0.999968	no	up
Asxl1	8.30637	8.29071	8.4327	8.39775	316.569	313.149	345.539	337.268	314.859	341.403	117.945	-0.366425	0.394661	0.999968	no	up
Asxl2	7.22995	7.35344	7.24366	7.15369	150.118	163.533	151.551	142.388	156.826	146.97	3.37608	1.74272	0.49283	0.999968	no	down
Atad1	8.21609	8.27888	8.54323	8.48374	297.365	310.594	373.05	357.981	303.98	365.515	124.263	-0.82698	0.0526539	0.494586	no	up
Atad2	9.18474	9.22076	9.73928	9.6764	581.945	596.658	854.706	818.25	589.302	836.478	482.778	-0.987387	2.04839e-05	0.00097434	no	up
Atad2b	7.69817	7.75569	7.88703	7.85648	207.673	216.12	236.718	231.759	211.896	234.238	37.663	-0.780428	0.300787	0.999968	no	up
Atad3a	9.46052	9.48214	9.41707	9.42972	704.53	715.167	683.631	689.648	709.849	686.639	459.377	0.0944461	0.686426	0.999968	no	down
Atad5	7.37014	7.53216	7.22795	7.16588	165.438	185.1	149.91	143.597	175.269	146.753	9.55824	3.46822	0.05179	0.489117	no	down
Atat1	8.11598	8.06963	7.96415	8.0239	277.431	268.658	249.717	260.276	273.044	254.997	66.0761	0.407565	0.477605	0.999968	no	down
Ate1	8.32186	8.22242	8.03034	8.11491	319.984	298.673	261.44	277.224	309.329	269.332	86.5057	0.722346	0.158766	0.86532	no	down
Atf1	8.38485	8.42506	7.86373	7.89553	334.266	343.714	232.927	238.118	338.99	235.523	91.5733	2.00975	7.86253e-05	0.00322457	yes	down
Atf2	7.57603	7.71779	8.05103	7.93449	190.815	210.516	265.217	244.636	200.666	254.927	43.558	-1.88621	0.0132508	0.20359	no	up
Atf3	7.83849	7.83532	7.82522	7.816	228.887	228.385	226.792	225.346	228.636	226.069	39.7669	0.0839124	0.907806	0.999968	no	down
Atf4	10.7427	10.7489	10.9459	10.9139	1713.44	1720.86	1972.66	1929.41	1717.15	1951.04	1582.9	-0.282943	0.059784	0.530017	no	up
Atf5	8.79235	8.79016	8.94946	8.9585	443.365	442.693	494.376	497.48	443.029	495.928	242.876	-0.386992	0.209401	0.957883	no	up
Atf6	8.10973	8.05798	8.04437	8.10681	276.231	266.497	263.996	275.671	271.364	269.834	70.7654	0.0348545	0.949805	0.999968	no	down
Atf6b	9.44397	9.4332	9.37507	9.39004	696.498	691.316	664.014	670.942	693.907	667.478	441.9	0.110752	0.641411	0.999968	no	down
Atf7	8.55032	8.57581	8.52362	8.5076	374.89	381.57	368.014	363.95	378.23	365.982	154.596	0.136272	0.719658	0.999968	no	down
Atf7ip	7.99965	8.00545	7.86279	7.87842	255.939	256.97	232.774	235.309	256.454	234.042	52.5149	0.590223	0.353739	0.999968	no	down
Atg10	7.59171	7.58789	7.46567	7.48231	192.901	192.39	176.762	178.814	192.646	177.788	15.4699	0.937604	0.41644	0.999968	no	down
Atg101	8.78601	8.76898	8.67849	8.69871	441.42	436.239	409.719	415.502	438.83	412.611	202.426	0.225308	0.501603	0.999968	no	down
Atg12	8.03184	8.02982	8.18268	8.21302	261.712	261.347	290.557	296.732	261.53	293.644	76.8949	-0.630378	0.233478	0.990252	no	up
Atg13	8.49817	8.53641	8.43002	8.43356	361.58	371.293	344.897	345.743	366.436	345.32	141.152	0.250031	0.528321	0.999968	no	down
Atg14	7.66395	7.60927	7.67115	7.72093	202.804	195.263	203.819	210.975	199.034	207.397	24.9118	-0.407161	0.656712	0.999968	no	up
Atg16l1	8.45327	8.48842	8.57653	8.53406	350.501	359.144	381.762	370.687	354.822	376.225	149.019	-0.242647	0.531005	0.999968	no	up
Atg16l2	7.89617	7.88529	7.96673	7.95968	238.223	236.434	250.164	248.944	237.328	249.554	50.9203	-0.327564	0.610527	0.999968	no	up
Atg2a	7.96577	8.0245	7.94839	7.87736	249.997	260.384	247.003	235.137	255.191	241.07	54.4016	0.389931	0.537175	0.999968	no	down
Atg3	9.11729	9.10894	8.93476	8.93517	555.364	552.16	489.362	489.503	553.762	489.433	291.475	0.398372	0.161368	0.87097	no	down
Atg4b	7.9555	7.8862	7.88771	7.91189	248.224	236.583	236.83	240.834	242.403	238.832	49.2739	0.0893889	0.891849	0.999968	no	down
Atg4c	7.87699	7.93101	7.85061	7.81441	235.078	244.047	230.817	225.098	239.562	227.957	44.2698	0.354334	0.609278	0.999968	no	down
Atg4d	7.42038	7.50223	7.49087	7.44253	171.299	181.299	179.878	173.951	176.299	176.914	11.4615	-0.116442	0.930857	0.999968	no	up
Atg5	8.48973	8.57212	8.48716	8.42313	359.471	380.598	358.831	343.254	370.034	351.043	144.872	0.232131	0.55916	0.999968	no	down
Atg7	8.15458	8.23051	8.13448	8.09542	284.953	300.351	281.01	273.504	292.652	277.257	82.3476	0.290999	0.572996	0.999968	no	down
Atg9a	9.2764	9.19625	9.06818	9.13055	620.12	586.606	536.779	560.493	603.363	548.636	342.739	0.295038	0.274341	0.999968	no	down
Athl1	7.94559	7.89624	7.91999	7.96519	246.525	238.235	242.189	249.897	242.38	246.043	51.3371	-0.114083	0.859434	0.999968	no	up
Atic	10.1784	10.017	10.235	10.3632	1158.8	1036.17	1205.14	1317.1	1097.49	1261.12	935.038	-0.355794	0.0706245	0.584728	no	up
Atl1	7.70945	7.61476	7.58974	7.66577	209.303	196.007	192.636	203.061	202.655	197.849	23.3258	0.214978	0.821859	0.999968	no	down
Atl2	7.81093	7.97323	7.73563	7.6018	224.556	251.293	213.136	194.255	237.925	203.695	37.6482	1.24299	0.118162	0.759343	no	down
Atl3	7.73983	7.61313	7.45771	7.62661	213.757	195.785	175.79	197.623	204.771	186.707	22.0712	1.12208	0.286242	0.999968	no	down
Atm	7.84835	7.91716	8.12517	8.09229	230.456	241.715	279.202	272.912	236.086	276.057	61.4274	-0.973651	0.104578	0.710163	no	up
Atmin	8.13663	8.0554	7.97362	8.05851	281.43	266.021	251.362	266.596	273.726	258.979	67.809	0.332914	0.560686	0.999968	no	down
Atn1	9.42237	9.48168	9.47388	9.43489	686.147	714.939	711.088	692.125	700.543	701.606	461.723	-0.00407727	0.986181	0.999968	no	up
Atoh8	8.18049	8.17629	8.42135	8.41144	290.117	289.274	342.829	340.484	289.696	341.657	107.89	-0.779639	0.0831517	0.62813	no	up
Atox1	10.8138	10.8585	10.9448	10.9168	1800.02	1856.69	1971.17	1933.21	1828.35	1952.19	1636.45	-0.146624	0.328255	0.999968	no	up
Atp11a	9.30185	9.33179	9.2267	9.22398	631.157	644.391	599.119	597.989	637.774	598.554	382.473	0.189187	0.454554	0.999968	no	down
Atp11b	7.87193	7.89457	7.28774	7.26745	234.254	237.96	156.254	154.071	236.107	155.162	29.3455	5.77276	1.23829e-05	0.000653966	yes	down
Atp11c	7.11012	7.22902	7.11012	7.02917	138.153	150.021	138.153	130.614	144.087	134.384	1.29202	2.59595	0.58994	0.999968	no	down
Atp13a1	9.30315	9.35897	9.45263	9.39966	631.724	656.645	700.689	675.429	644.184	688.059	428.263	-0.193436	0.427319	0.999968	no	up
Atp13a2	10.4768	10.6677	10.5443	10.383	1425.09	1626.65	1493.31	1335.35	1525.87	1414.33	1222.16	0.19247	0.300793	0.999968	no	down
Atp13a3	8.62219	8.76738	9.10764	9.02145	394.036	435.758	551.66	519.671	414.897	535.665	253.273	-0.900323	0.00529649	0.106103	no	up
Atp1a1	12.0394	11.9863	12.4552	12.4566	4209.43	4057.26	5615.37	5620.98	4133.35	5618.17	4668.73	-0.62318	1.57574e-07	1.41504e-05	no	up
Atp1a3	7.30201	7.37709	7.32558	7.27139	157.807	166.237	160.406	154.492	162.022	157.449	4.96466	0.571037	0.77432	0.999968	no	down
Atp1b3	10.0199	10.1014	10.3006	10.2644	1038.2	1098.55	1261.18	1230.01	1068.38	1245.59	912.563	-0.374602	0.0410458	0.430799	no	up
Atp2a2	10.1001	10.0322	9.90298	9.97393	1097.54	1047.1	957.401	1005.66	1072.32	981.532	780.593	0.22458	0.248303	0.999968	no	down
Atp2b1	7.54409	7.59349	7.52864	7.45933	186.636	193.139	184.649	175.988	189.888	180.319	15.4058	0.678198	0.560073	0.999968	no	down
Atp2c1	7.16905	7.30733	7.56357	7.45213	143.912	158.389	189.174	175.111	151.151	182.143	9.63827	-3.42276	0.0469437	0.461104	no	up
Atp5a1	12.1457	12.0054	11.8361	11.9709	4531.19	4111.49	3656.16	4014.31	4321.34	3835.24	3829.5	0.254107	0.0670655	0.56891	no	down
Atp5b	13.1074	13.0137	13.1085	13.1377	8825.37	8270.08	8831.91	9012.47	8547.72	8922.19	8509.65	-0.0927129	0.41133	0.999968	no	up
Atp5c1	11.021	10.9398	10.4955	10.6277	2077.96	1964.32	1443.6	1582.22	2021.14	1512.91	1531.73	0.652831	6.56283e-05	0.00275665	no	down
Atp5d	12.3922	12.4613	12.273	12.2373	5375.66	5639.19	4949.12	4828.44	5507.43	4888.78	4949.86	0.243549	0.0421143	0.435394	no	down
Atp5e	11.3902	11.4824	11.6484	11.5557	2684.07	2861.14	3210.15	3010.26	2772.61	3110.21	2688.58	-0.247023	0.0760283	0.601927	no	up
Atp5f1	11.6131	11.5939	11.2924	11.3275	3132.51	3091.12	2508.17	2569.87	3111.81	2539.02	2578.93	0.428812	0.00125296	0.0332961	no	down
Atp5g1	10.6914	10.7251	10.7099	10.7021	1653.65	1692.71	1674.99	1665.93	1673.18	1670.46	1418.44	0.00463768	0.976194	0.999968	no	down
Atp5g2	7.83233	7.73964	7.76243	7.8913	227.912	213.729	217.132	237.42	220.82	227.276	38.2079	-0.214058	0.778718	0.999968	no	up
Atp5g3	12.9196	12.963	12.9553	12.9354	7748.2	7984.39	7942.09	7833.54	7866.3	7887.82	7618.69	-0.00598507	0.956951	0.999968	no	up
Atp5h	10.7407	10.7656	10.8646	10.8124	1711.08	1740.94	1864.5	1798.29	1726.01	1831.4	1525.58	-0.133759	0.382323	0.999968	no	up
Atp5j	9.81363	9.82407	10.0391	10.0136	899.908	906.442	1052.13	1033.67	903.175	1042.9	728.626	-0.362785	0.0628524	0.545277	no	up
Atp5j2	11.8432	11.8892	11.7282	11.7081	3674.06	3793.1	3392.56	3345.81	3733.58	3369.19	3297.46	0.213917	0.0909109	0.657121	no	down
Atp5k	11.4183	11.3393	11.6166	11.6416	2736.8	2591.04	3140.17	3194.97	2663.92	3167.57	2673.28	-0.368044	0.00618082	0.117334	no	up
Atp5l	7.69243	7.70496	7.77358	7.73483	206.848	208.653	218.817	213.018	207.751	215.917	30.082	-0.318193	0.701734	0.999968	no	up
Atp5o	11.6755	11.6689	11.7821	11.8229	3271.06	3256.01	3521.89	3622.9	3263.53	3572.39	3164.31	-0.188519	0.137461	0.820636	no	up
Atp5s	7.83308	7.83899	7.90246	7.85881	228.03	228.966	239.264	232.133	228.498	235.699	43.2736	-0.215992	0.756599	0.999968	no	up
Atp5sl	7.85502	7.7837	7.94717	8.01342	231.525	220.358	246.796	258.393	225.941	252.594	48.5989	-0.775233	0.247453	0.999968	no	up
Atp6up1	9.73441	9.75693	10.0034	9.9574	851.822	865.222	1026.39	994.208	858.522	1010.3	691.538	-0.415556	0.037454	0.40983	no	up
Atp6up2	8.3001	8.40851	7.45242	7.38894	315.195	339.793	175.147	167.607	327.494	171.377	76.6022	5.62532	2.5027e-12	5.79347e-10	yes	down
Atp6v0a1	9.86287	9.93984	9.86139	9.78073	931.15	982.175	930.198	879.618	956.663	904.908	685.739	0.153562	0.453889	0.999968	no	down
Atp6v0a2	8.62319	8.71982	8.78414	8.67195	394.311	421.627	440.847	407.867	407.969	424.357	194.071	-0.152825	0.66403	0.999968	no	up
Atp6v0a4	7.63332	7.63545	7.64023	7.61377	198.545	198.839	199.498	195.872	198.692	197.685	22.0448	0.0650442	0.946228	0.999968	no	down
Atp6v0b	9.88873	9.8499	10.0711	10.0928	947.99	922.816	1075.73	1092.03	935.403	1083.88	764.928	-0.370462	0.0542258	0.502289	no	up
Atp6v0d1	10.18	10.0839	10.1554	10.2392	1160.04	1085.3	1140.44	1208.67	1122.67	1174.55	900.311	-0.121814	0.515399	0.999968	no	up
Atp6v0e	10.0078	10.0259	10.2847	10.2423	1029.53	1042.57	1247.42	1211.26	1036.05	1229.34	887.444	-0.415091	0.0225421	0.29834	no	up
Atp6v0e2	10.1474	10.0913	10.2751	10.333	1134.13	1090.91	1239.09	1289.86	1112.52	1264.47	940.966	-0.312237	0.0844906	0.632759	no	up
Atp6v1a	9.27756	9.27777	9.26999	9.26699	620.616	620.709	617.369	616.088	620.662	616.729	382.353	0.0189965	0.94003	0.999968	no	down
Atp6v1b2	10.0737	9.9497	10.1368	10.2074	1077.67	988.916	1125.88	1182.31	1033.29	1154.09	850.108	-0.286722	0.13849	0.823903	no	up
Atp6v1c1	10.1475	10.1058	10.0755	10.1315	1134.2	1101.91	1078.99	1121.74	1118.06	1100.36	860.788	0.0423018	0.819383	0.999968	no	down
Atp6v1d	10.2365	10.1738	10.3037	10.3717	1206.45	1155.12	1263.96	1324.91	1180.78	1294.44	988.686	-0.225534	0.207032	0.955512	no	up
Atp6v1e1	11.1941	11.0351	11.2335	11.4264	2342.95	2098.5	2407.8	2752.26	2220.73	2580.03	2157.08	-0.338435	0.0384219	0.416484	no	up
Atp6v1f	11.3231	11.3429	11.4847	11.4894	2562.14	2597.5	2865.69	2875.12	2579.82	2870.4	2471.23	-0.225649	0.0906321	0.657004	no	up
Atp6v1g1	10.0105	9.96328	10.0029	10.0557	1031.5	998.266	1026.03	1064.29	1014.88	1045.16	782.634	-0.0797769	0.677649	0.999968	no	up
Atp6v1g2	7.35413	7.37041	7.22761	7.22231	163.611	165.469	149.874	149.325	164.54	149.6	4.41662	2.2591	0.298598	0.999968	no	down
Atp6v1h	9.00736	9.17562	9.29517	9.18081	514.62	578.279	628.24	580.362	546.45	604.301	344.256	-0.335104	0.237994	0.997295	no	up
Atp7a	8.19617	8.14895	7.50847	7.55265	293.288	283.844	182.085	187.748	288.566	184.917	55.717	3.47497	6.3252e-07	4.74026e-05	yes	down
Atp8b2	8.08713	8.04507	8.0391	8.09709	271.937	264.123	263.033	273.82	268.03	268.426	68.9768	-0.00937674	0.986629	0.999968	no	up
Atp9a	9.33604	9.33667	9.29165	9.28827	646.293	646.574	626.708	625.243	646.433	625.976	399.15	0.0941605	0.704157	0.999968	no	down
Atp9b	8.1915	8.15841	7.97145	8.02303	292.339	285.711	250.984	260.119	289.025	255.552	72.8444	0.693575	0.205736	0.951695	no	down
Atpaf1	7.27196	7.31403	7.21208	7.17854	154.553	159.126	148.27	144.862	156.84	146.566	2.79994	2.01423	0.449194	0.999968	no	down
Atpaf2	8.55074	8.52391	8.678	8.68129	374.999	368.089	409.579	410.513	371.544	410.046	171.681	-0.386272	0.285336	0.999968	no	up
Atpif1	11.3193	11.3142	11.1051	11.0996	2555.29	2546.33	2202.79	2194.37	2550.81	2198.58	2122.69	0.318681	0.021356	0.286729	no	down
Atr	7.53168	7.63485	7.80062	7.71889	185.039	198.755	222.957	210.678	191.897	216.817	26.5438	-1.17888	0.199425	0.941571	no	up
Atraid	8.58835	8.6676	8.43679	8.36765	384.902	406.637	346.519	330.304	395.769	338.412	151.722	0.653247	0.0947471	0.673248	no	down
Atrip	8.23417	8.19194	8.41922	8.44988	301.114	292.428	342.325	349.678	296.771	346.002	112.496	-0.718338	0.105348	0.711679	no	up
Atrn	8.1851	8.18283	8.44811	8.4123	291.046	290.587	349.249	340.686	290.817	344.967	110.199	-0.801144	0.0722294	0.591976	no	up
Atrnl1	8.01924	8.10077	8.18153	8.08943	259.438	274.52	290.326	272.372	266.979	281.349	73.757	-0.299073	0.585779	0.999968	no	up
Atrx	7.50121	7.84137	7.29842	7.09675	181.171	229.344	157.414	136.879	205.258	147.146	24.262	5.77539	6.46774e-05	0.00272771	yes	down
Atxn1	7.56008	7.54453	7.54898	7.58294	188.717	186.694	187.271	191.732	187.706	189.501	16.8782	-0.109627	0.920558	0.999968	no	up
Atxn10	10.2276	10.3677	9.92818	9.86159	1199	1321.28	974.273	930.323	1260.14	952.298	873.209	0.690456	0.00033912	0.0115069	no	down
Atxn1l	8.19826	8.15355	8.14235	8.19146	293.712	284.751	282.547	292.332	289.231	287.439	84.4706	0.0340378	0.946495	0.999968	no	down
Atxn2	8.58665	8.6863	8.69436	8.59958	384.45	411.943	414.252	387.912	398.196	401.082	179.055	-0.0276475	0.939337	0.999968	no	up
Atxn2l	10.1695	10.184	10.0425	10.0077	1151.65	1163.3	1054.61	1029.47	1157.47	1042.04	852.74	0.258747	0.161047	0.8702	no	down
Atxn3	8.21701	8.20878	8.37365	8.37228	297.555	295.861	331.681	331.365	296.708	331.523	105.84	-0.525024	0.246793	0.999968	no	up
Atxn7	7.57707	7.47551	7.20806	7.36354	190.952	177.973	147.858	164.682	184.463	156.27	11.1951	2.77301	0.0825612	0.625939	no	down
Atxn7l1	8.107	8.11982	7.76036	7.74452	275.709	278.17	216.82	214.454	276.94	215.637	55.7641	1.65598	0.00857647	0.14915	no	down
Atxn7l2	7.94633	7.93925	7.90381	7.89435	246.651	245.444	239.488	237.923	246.047	238.706	50.0823	0.198947	0.758986	0.999968	no	down
Atxn7l3	9.05411	9.04795	8.80984	8.82305	531.569	529.303	448.773	452.901	530.436	450.837	263.26	0.543854	0.0680663	0.573199	no	down
Atxn7l3b	8.26649	8.24326	8.51942	8.55941	307.937	303.019	366.944	377.258	305.478	372.101	127.935	-0.873885	0.0361329	0.400937	no	up
Auh	8.38423	8.31677	8.19019	8.23298	334.121	318.858	292.074	300.866	326.489	296.47	103.778	0.459255	0.320059	0.999968	no	down
Aunip	8.32034	8.28276	8.40738	8.43272	319.647	311.43	339.527	345.543	315.538	342.535	118.041	-0.376882	0.382853	0.999968	no	up
Adown1	10.6575	10.7489	10.8105	10.7223	1615.23	1720.84	1795.86	1689.35	1668.04	1742.61	1452.17	-0.104726	0.515246	0.999968	no	up
Aurka	9.66074	9.58556	9.72891	9.80504	809.417	768.32	848.579	894.566	788.869	871.573	588.006	-0.273601	0.208131	0.956847	no	up
Aurkaip1	9.59697	9.64559	9.76518	9.74493	774.421	800.962	870.188	858.056	787.691	864.122	583.893	-0.24756	0.246311	0.999968	no	up
Aurkb	9.72964	9.67538	9.65541	9.71835	849.01	817.671	806.432	842.394	833.34	824.413	585.581	0.0307715	0.886107	0.999968	no	down
Aven	8.86514	8.86313	8.74246	8.7523	466.308	465.66	428.296	431.227	465.984	429.761	222.708	0.285488	0.373459	0.999968	no	down
Avl9	8.17295	8.17825	7.53783	7.52341	288.604	289.667	185.829	183.98	289.136	184.904	55.9573	3.51298	4.31967e-07	3.43496e-05	yes	down
Avpi1	8.93309	8.90464	8.78101	8.78959	488.796	479.253	439.892	442.517	484.025	441.205	236.464	0.319841	0.305966	0.999968	no	down
Awat2	7.35077	7.21871	7.13066	7.28688	163.231	148.953	140.134	156.16	156.092	148.147	3.46673	1.66619	0.525605	0.999968	no	down
Axin1	8.54524	8.61245	8.62487	8.56138	373.571	391.387	394.769	377.775	382.479	386.272	165.399	-0.041262	0.911599	0.999968	no	up
Axin2	8.05345	7.96746	7.94768	8.02281	265.663	250.291	246.882	260.08	257.977	253.481	59.743	0.1068	0.859916	0.999968	no	down
Axl	7.83078	7.93601	7.85916	7.75073	227.667	244.893	232.19	215.378	236.28	223.784	41.988	0.43631	0.549064	0.999968	no	down
Azi2	7.62951	7.63865	7.60065	7.59192	198.021	199.279	194.1	192.928	198.65	193.514	20.7656	0.262063	0.791797	0.999968	no	down
Azin1	8.09801	8.05768	7.39676	7.42704	273.996	266.442	168.519	172.092	270.219	170.305	45.5822	4.38016	2.02201e-07	1.74077e-05	yes	down
B230217C12Rik	7.72959	7.67201	7.59426	7.66919	212.245	203.942	193.241	203.543	208.093	198.392	25.0772	0.472523	0.608246	0.999968	no	down
B230217O12Rik	7.34238	7.38312	7.4269	7.36739	162.284	166.932	172.075	165.122	164.608	168.599	7.22531	-0.381363	0.817236	0.999968	no	up
B230219D22Rik	8.04344	8.10219	7.32669	7.2827	263.825	274.791	160.529	155.708	269.308	158.119	45.2227	6.41621	1.87186e-07	1.65247e-05	yes	down
B230307C23Rik	7.62771	7.56663	7.58833	7.64131	197.774	189.576	192.449	199.647	193.675	196.048	20.1771	-0.156662	0.877176	0.999968	no	up
B230354K17Rik	7.90047	7.88248	7.96223	7.983	238.935	235.973	249.385	253.001	237.454	251.193	51.5065	-0.367313	0.566373	0.999968	no	up
B2m	9.86322	9.80268	9.74336	9.85273	931.377	893.103	857.124	924.625	912.24	890.875	658.698	0.0693733	0.73953	0.999968	no	down
B330016D10Rik	7.35755	7.34097	7.23695	7.26873	164	162.126	150.848	154.208	163.063	152.528	4.42564	1.54422	0.46872	0.999968	no	down
B3galnt2	7.74383	7.71193	7.78904	7.80607	214.351	209.663	221.174	223.8	212.007	222.487	33.3948	-0.395701	0.616683	0.999968	no	up
B3galt1	7.26946	7.32932	7.18247	7.11052	154.286	160.822	145.257	138.191	157.554	141.724	2.83037	3.469	0.240681	0.997421	no	down
B3galt4	7.47774	7.48111	7.62621	7.60463	178.247	178.664	197.568	194.635	178.456	196.102	16.6469	-1.06506	0.337369	0.999968	no	up
B3galt5	8.0514	8.03039	8.25033	8.27322	265.286	261.45	304.507	309.376	263.368	306.942	83.0719	-0.811673	0.112063	0.734782	no	up
B3gat3	8.25673	8.31437	8.31416	8.24145	305.86	318.328	318.281	302.637	312.094	310.459	103.054	0.0373046	0.93587	0.999968	no	down
B3glct	8.00424	7.98144	7.87001	7.89433	256.754	252.728	233.942	237.92	254.741	235.931	52.3588	0.494142	0.438035	0.999968	no	down
B3gnt2	8.1419	8.07232	8.16353	8.22196	282.459	269.16	286.726	298.578	275.81	292.652	81.5537	-0.335412	0.518479	0.999968	no	up
B3gnt3	7.36841	7.35686	7.36847	7.3421	165.239	163.921	165.246	162.253	164.58	163.749	6.46194	0.140797	0.935465	0.999968	no	down
B3gnt9	7.62266	7.61895	7.64251	7.65506	197.083	196.578	199.814	201.559	196.83	200.686	22.237	-0.187478	0.845195	0.999968	no	up
B3gntl1	7.63817	7.67221	7.66711	7.61809	199.214	203.969	203.25	196.459	201.592	199.855	23.413	0.108296	0.908286	0.999968	no	down
B4galt1	7.78559	7.79602	7.89828	7.88391	220.646	222.247	238.572	236.207	221.446	237.39	41.3293	-0.497781	0.48453	0.999968	no	up
B4galt2	7.6837	7.76716	7.7719	7.71035	205.6	217.845	218.562	209.434	211.723	213.998	30.7233	-0.112892	0.892207	0.999968	no	up
B4galt3	8.61067	8.6116	8.77522	8.72679	390.904	391.157	438.133	423.667	391.03	430.9	190.248	-0.362762	0.292789	0.999968	no	up
B4galt4	7.91754	7.88619	7.81213	7.84264	241.777	236.58	224.743	229.546	239.179	227.144	43.769	0.363105	0.601274	0.999968	no	down
B4galt5	9.12022	9.11256	9.10589	9.1118	556.494	553.547	550.995	553.255	555.02	552.125	320.546	0.016975	0.95033	0.999968	no	down
B4galt6	7.87553	7.9887	8.13143	8.01244	234.84	254.002	280.417	258.217	244.421	269.317	61.2827	-0.60435	0.322308	0.999968	no	up
B4galt7	7.38932	7.42607	7.54619	7.49654	167.651	171.976	186.909	180.586	169.814	183.748	11.5965	-1.0621	0.422913	0.999968	no	up
B4gat1	7.91729	7.91102	7.86524	7.85791	241.736	240.689	233.17	231.988	241.212	232.579	46.2681	0.247637	0.713248	0.999968	no	down
B630005N14Rik	8.08296	8.06853	8.19073	8.19011	271.153	268.454	292.183	292.058	269.803	292.121	79.0038	-0.426561	0.41292	0.999968	no	up
B930041F14Rik	7.97378	8.01761	7.73688	7.73629	251.39	259.145	213.32	213.234	255.267	213.277	46.4321	1.26778	0.0638317	0.550899	no	down
B930059L03Rik	7.29925	7.38552	7.35272	7.30772	157.504	167.21	163.452	158.432	162.357	160.942	5.8046	0.0356703	0.984829	0.999968	no	down
B9d1	8.33696	8.44266	8.44044	8.36744	323.352	347.931	347.397	330.256	335.642	338.827	125.055	-0.0521888	0.902933	0.999968	no	up
B9d2	8.17152	8.13473	8.34536	8.37929	288.319	281.059	325.239	332.979	284.689	329.109	100.401	-0.709983	0.129004	0.798	no	up
BC002163	7.90151	8.10008	7.83951	7.74465	239.106	274.389	229.049	214.473	256.748	221.761	52.4123	0.953939	0.156024	0.860457	no	down
BC003331	8.2735	8.25399	8.33115	8.35002	309.436	305.281	322.052	326.293	307.358	324.172	106.722	-0.252956	0.575476	0.999968	no	up
BC003965	7.55724	7.57117	7.4999	7.49709	188.346	190.173	181.007	180.654	189.259	180.831	15.1521	0.528317	0.648237	0.999968	no	down
BC004004	7.76257	7.63301	7.68166	7.76845	217.153	198.502	205.31	218.04	207.827	211.675	29.338	-0.26044	0.763833	0.999968	no	up
BC005537	7.55146	7.50539	7.49614	7.55043	187.593	181.697	180.535	187.459	184.645	183.997	14.7439	0.0483434	0.967247	0.999968	no	down
BC005561	7.11076	7.02898	7.11076	7.2309	138.214	130.597	138.214	150.217	134.406	144.216	1.31908	-2.94829	0.535962	0.999968	no	up
BC005624	7.90058	7.91743	7.80879	7.75508	238.953	241.759	224.223	216.029	240.356	220.126	42.4224	0.657173	0.354667	0.999968	no	down
BC017158	8.00866	8.02533	8.0274	8.00784	257.54	260.535	260.909	257.395	259.038	259.152	62.0316	-0.00100647	0.998627	0.999968	no	up
BC017643	8.36703	8.3583	8.30079	8.29154	330.162	328.171	315.346	313.33	329.167	314.338	111.725	0.212466	0.630387	0.999968	no	down
BC022687	7.97453	7.99032	7.87935	7.88451	251.52	254.288	235.461	236.305	252.904	235.883	51.7315	0.450644	0.481405	0.999968	no	down
BC023829	7.85806	7.89806	7.82942	7.77866	232.013	238.535	227.453	219.588	235.274	223.521	41.3171	0.390327	0.586157	0.999968	no	down
BC024978	7.54492	7.60418	7.56369	7.52112	186.744	194.575	189.19	183.689	190.659	186.44	16.9183	0.258202	0.815043	0.999968	no	down
BC027231	8.1934	8.2307	8.14134	8.09919	292.724	300.391	282.35	274.221	296.557	278.285	83.9644	0.341543	0.502137	0.999968	no	down
BC029214	7.92284	8.03505	8.06871	7.98348	242.668	262.296	268.487	253.086	252.482	260.786	60.7331	-0.227702	0.707483	0.999968	no	up
BC029722	9.01948	8.8713	8.84893	8.95181	518.96	468.304	461.099	495.18	493.632	478.14	258.616	0.104904	0.737923	0.999968	no	down
BC030336	7.7951	7.80414	7.36375	7.33143	222.106	223.502	164.707	161.058	222.804	162.882	24.0418	3.83177	0.000448471	0.0144189	yes	down
BC030867	8.70157	8.87942	8.82912	8.6657	416.327	470.946	454.809	406.103	443.637	430.456	213.419	0.125932	0.721024	0.999968	no	down
BC031181	10.3085	10.2564	10.4525	10.4774	1268.15	1223.14	1401.22	1425.68	1245.65	1413.45	1081.26	-0.299513	0.0797727	0.616974	no	up
BC037034	8.11705	8.11659	8.21441	8.19132	277.637	277.548	297.018	292.304	277.592	294.661	82.9933	-0.311141	0.540678	0.999968	no	up
BC048403	7.94478	7.86439	7.85924	7.95667	246.387	233.033	232.203	248.426	239.71	240.315	48.5685	-0.0161004	0.980867	0.999968	no	up
BC051226	7.69963	7.64882	7.64034	7.67953	207.884	200.689	199.514	205.007	204.286	202.26	24.8418	0.0879335	0.923375	0.999968	no	down
BC052040	8.00161	8.04039	8.13752	8.10121	256.285	263.269	281.603	274.604	259.777	278.104	69.6749	-0.389232	0.483604	0.999968	no	up
BC055324	8.2166	8.08081	8.13138	8.24269	297.47	270.748	280.407	302.898	284.109	291.652	84.6622	-0.179121	0.732247	0.999968	no	up
BC065397	7.25082	7.26727	7.39842	7.38164	152.305	154.052	168.712	166.762	153.179	167.737	5.37857	-1.88536	0.3289	0.999968	no	up
BC068281	7.45799	7.45771	7.423	7.43631	175.824	175.79	171.612	173.202	175.807	172.407	10.0871	0.28048	0.841701	0.999968	no	down
BC100451	7.31344	7.34497	7.22842	7.21302	159.062	162.575	149.958	148.366	160.819	149.162	3.70074	1.90422	0.414392	0.999968	no	down
Babam1	9.67128	9.68094	9.74025	9.70537	815.353	820.829	855.277	834.848	818.091	845.063	588.438	-0.086987	0.68144	0.999968	no	up
Bace1	8.1453	8.14272	8.1962	8.17332	283.127	282.62	293.293	288.678	282.873	290.986	83.5067	-0.147318	0.771364	0.999968	no	up
Bace2	8.02567	8.02517	8.18006	8.15964	260.596	260.505	290.031	285.954	260.551	287.993	74.0619	-0.551748	0.304699	0.999968	no	up
Bach1	7.34188	7.44149	7.20985	7.11141	162.229	173.825	148.04	138.276	168.027	143.158	5.26895	4.29196	0.0761703	0.601927	no	down
Bach2	7.29981	7.28666	7.24704	7.28901	157.565	156.136	151.906	156.39	156.851	154.148	3.68384	0.538083	0.814891	0.999968	no	down
Bad	8.71334	8.75492	8.85085	8.76171	419.735	432.011	461.713	434.047	425.873	447.88	213.374	-0.182632	0.580996	0.999968	no	up
Bag1	10.2487	10.1877	10.1486	10.1934	1216.66	1166.29	1135.11	1170.88	1191.48	1153	923.011	0.0827113	0.648007	0.999968	no	down
Bag2	9.04279	9.10228	9.25862	9.18452	527.413	549.616	612.525	581.855	538.515	597.19	335.058	-0.322571	0.235312	0.991603	no	up
Bag3	8.75658	8.71718	8.8065	8.87953	432.507	420.856	447.734	470.984	426.682	459.359	218.735	-0.268845	0.410715	0.999968	no	up
Bag4	7.50027	7.56578	7.45868	7.36639	181.053	189.464	175.908	165.008	185.258	170.458	12.4097	1.26829	0.338561	0.999968	no	down
Bag5	9.28329	9.17635	9.08454	9.18206	623.086	578.572	542.898	580.867	600.829	561.883	347.618	0.212997	0.43494	0.999968	no	down
Bag6	10.5181	10.5603	10.3751	10.3666	1466.39	1510	1328.04	1320.24	1488.2	1324.14	1157.22	0.271822	0.102015	0.699944	no	down
Bahcc1	7.90088	7.98193	7.89373	7.82123	239.002	252.813	237.82	226.165	245.907	231.992	47.9481	0.414876	0.538349	0.999968	no	down
Bahd1	8.26405	8.24149	8.19171	8.19605	307.416	302.646	292.382	293.262	305.031	292.822	93.0199	0.202625	0.67415	0.999968	no	down
Baiup2	7.9379	7.94192	8.00469	7.96068	245.215	245.899	256.833	249.117	245.557	252.975	55.2904	-0.185764	0.7641	0.999968	no	up
Baiup2l1	7.99429	7.98884	8.11241	8.11041	254.988	254.027	276.744	276.362	254.507	276.553	67.1674	-0.477649	0.396345	0.999968	no	up
Baiup2l2	7.36421	7.42056	7.44951	7.37349	164.759	171.321	174.794	165.822	168.04	170.308	8.22817	-0.166587	0.914882	0.999968	no	up
Bak1	10.2958	10.237	9.88936	9.90671	1257.05	1206.81	948.403	959.878	1231.93	954.14	853.277	0.626254	0.000722059	0.0213684	no	down
Banf1	10.6319	10.61	10.5798	10.6104	1586.81	1562.92	1530.52	1563.3	1574.87	1546.91	1307.76	0.0428525	0.788363	0.999968	no	down
Bup1	8.6912	8.73745	8.81928	8.78928	413.344	426.809	451.717	442.422	420.076	447.07	209.716	-0.228749	0.489764	0.999968	no	up
Bard1	8.19524	8.20603	8.08477	8.0387	293.099	295.299	271.493	262.961	294.199	267.227	79.2866	0.52861	0.312421	0.999968	no	down
Basp1	7.98937	8.08131	8.06549	7.98764	254.12	270.843	267.89	253.816	262.482	260.853	64.149	0.0415612	0.943457	0.999968	no	down
Batf	7.41645	7.4351	7.55005	7.54001	170.834	173.057	187.41	186.11	171.945	186.76	12.7024	-1.06971	0.398033	0.999968	no	up
Batf3	7.85718	7.88846	7.83341	7.80183	231.871	236.954	228.083	223.143	234.412	225.613	41.5938	0.284476	0.689392	0.999968	no	down
Bax	10.9649	10.9606	10.902	10.8551	1998.82	1992.88	1913.47	1852.27	1995.85	1882.87	1688.97	0.130852	0.375969	0.999968	no	down
Baz1a	7.8155	7.82913	7.70053	7.73984	225.268	227.407	208.013	213.759	226.338	210.886	34.9958	0.570802	0.464098	0.999968	no	down
Baz1b	9.25948	9.2657	9.32883	9.30084	612.886	615.535	643.069	630.713	614.211	636.891	389.195	-0.107451	0.668384	0.999968	no	up
Baz2a	7.92013	7.92838	7.96747	7.94689	242.213	243.601	250.292	246.747	242.907	248.52	52.382	-0.146873	0.816941	0.999968	no	up
Baz2b	7.80068	7.69431	7.46579	7.55733	222.966	207.118	176.777	188.358	215.042	182.567	23.959	1.61403	0.0962686	0.679885	no	down
Bbc3	7.90358	7.92546	7.9346	7.90306	239.451	243.11	244.654	239.364	241.28	242.009	49.49	-0.018004	0.978001	0.999968	no	up
Bbip1	7.73769	7.75034	7.81221	7.80369	213.44	215.321	224.756	223.432	214.38	224.094	34.5561	-0.344946	0.656716	0.999968	no	up
Bbs1	7.42578	7.39231	7.33378	7.38023	171.942	167.999	161.32	166.599	169.97	163.959	7.3502	0.648526	0.693713	0.999968	no	down
Bbs10	7.34945	7.28189	7.3219	7.40432	163.082	155.621	159.997	169.404	159.352	164.7	5.71661	-0.648992	0.72784	0.999968	no	up
Bbs12	7.57975	7.52372	7.52383	7.57776	191.307	184.02	184.034	191.044	187.664	187.539	16.3584	-0.00417822	0.997025	0.999968	no	up
Bbs2	7.73436	7.71834	7.75615	7.80243	212.948	210.598	216.19	223.236	211.773	219.713	32.549	-0.2983	0.710025	0.999968	no	up
Bbs4	7.99869	8.0517	8.05897	8.04118	255.767	265.34	266.681	263.413	260.553	265.047	65.1974	-0.114674	0.841646	0.999968	no	up
Bbs5	7.51789	7.58579	7.53363	7.47628	183.279	192.111	185.288	178.068	187.695	181.678	15.036	0.405793	0.72925	0.999968	no	down
Bbs7	7.65163	7.69524	7.81748	7.79195	201.08	207.252	225.578	221.621	204.166	223.599	31.6317	-0.758914	0.35284	0.999968	no	up
Bbs9	7.72517	7.70957	7.7956	7.78806	211.596	209.321	222.182	221.024	210.458	221.603	32.6936	-0.416839	0.601062	0.999968	no	up
Bbx	7.77552	7.73407	7.74277	7.80199	219.111	212.906	214.193	223.169	216.009	218.681	33.3911	-0.105229	0.89461	0.999968	no	up
Bcam	7.30125	7.39242	7.37843	7.30228	157.723	168.012	166.391	157.836	162.867	162.114	5.82833	0.0420441	0.981879	0.999968	no	down
Bcan	8.08587	8.12882	8.52758	8.51429	271.699	279.91	369.025	365.642	275.805	367.334	115.738	-1.3558	0.00215346	0.0519273	no	up
Bcup29	7.80493	8.07642	7.4766	7.21083	223.624	269.926	178.107	148.142	246.775	163.124	37.2435	5.56164	0.0467107	0.45991	no	down
Bcup31	9.52698	9.58636	9.70765	9.68918	737.747	768.747	836.17	825.533	753.247	830.852	551.599	-0.266856	0.222805	0.973614	no	up
Bcar1	8.87239	8.99744	8.85798	8.7397	468.658	511.092	464	427.477	489.875	445.738	241.777	0.346889	0.284629	0.999968	no	down
Bcar3	7.2746	7.3391	7.32695	7.26354	154.836	161.916	160.557	153.654	158.376	157.106	4.20538	0.219016	0.918172	0.999968	no	down
Bcas2	10.0781	10.0387	10.0837	10.0846	1080.95	1051.84	1085.13	1085.86	1066.4	1085.5	829.239	-0.047816	0.797135	0.999968	no	up
Bcas3	9.15657	9.27731	9.26482	9.17978	570.693	620.508	615.161	579.949	595.601	597.555	362.264	-0.012059	0.964035	0.999968	no	up
Bcat1	7.39166	7.4319	7.47627	7.44832	167.923	172.673	178.066	174.649	170.298	176.358	9.84092	-0.534966	0.70757	0.999968	no	up
Bcat2	7.9309	7.88667	7.83345	7.87459	244.028	236.66	228.089	234.686	240.344	231.388	45.5774	0.266426	0.696267	0.999968	no	down
Bccip	9.48119	9.42236	9.66876	9.71996	714.697	686.143	813.928	843.331	700.42	828.63	525.39	-0.463586	0.0393733	0.420668	no	up
Bcdin3d	8.30178	8.16237	8.09372	8.20291	315.563	286.496	273.182	294.66	301.03	283.921	88.5327	0.299507	0.559026	0.999968	no	down
Bckdha	8.23467	8.18215	8.30011	8.32022	301.219	290.451	315.196	319.622	295.835	317.409	99.7227	-0.354838	0.448891	0.999968	no	up
Bckdhb	7.92224	7.89671	7.95027	7.93695	242.567	238.313	247.326	245.052	240.44	246.189	51.055	-0.160857	0.802335	0.999968	no	up
Bckdk	7.35946	7.35135	7.30335	7.33837	164.217	163.297	157.953	161.834	163.757	159.893	5.592	0.522201	0.780717	0.999968	no	down
Bcl10	8.64478	8.60067	8.54863	8.58241	400.258	388.203	374.449	383.322	394.23	378.886	167.36	0.158671	0.665607	0.999968	no	down
Bcl11a	7.2746	7.3391	7.32695	7.26354	154.836	161.916	160.557	153.654	158.376	157.106	4.20538	0.219016	0.918172	0.999968	no	down
Bcl2	8.12125	8.1575	8.20969	8.19545	278.446	285.53	296.048	293.141	281.988	294.594	84.6515	-0.232137	0.645883	0.999968	no	up
Bcl2l1	9.02071	9.04523	8.91782	8.91573	519.403	528.305	483.65	482.951	523.854	483.3	274.297	0.265571	0.363632	0.999968	no	down
Bcl2l11	7.39852	7.3672	7.39858	7.41435	168.724	165.101	168.731	170.585	166.912	169.658	7.7765	-0.306213	0.846973	0.999968	no	up
Bcl2l12	8.03004	7.98049	7.89095	7.91019	261.386	252.562	237.362	240.55	256.974	238.956	54.4412	0.456646	0.465408	0.999968	no	down
Bcl2l13	7.85012	7.8344	7.83452	7.90022	230.74	228.239	228.257	238.893	229.489	233.575	43.1304	-0.124608	0.859237	0.999968	no	up
Bcl2l2	7.97366	7.95147	7.95686	7.9918	251.368	247.531	248.458	254.55	249.45	251.504	55.782	-0.0572687	0.926042	0.999968	no	up
Bcl3	7.28049	7.31363	7.30329	7.27768	155.47	159.082	157.946	155.167	157.276	156.557	3.88797	0.108358	0.960592	0.999968	no	down
Bcl6	7.50701	7.43301	7.31731	7.40961	181.901	172.807	159.488	170.026	177.354	164.757	9.36536	1.2413	0.414491	0.999968	no	down
Bcl7a	8.1242	8.17549	8.19229	8.14971	279.015	289.112	292.499	283.992	284.064	288.246	82.7901	-0.0836849	0.870196	0.999968	no	up
Bcl7b	8.41575	8.36766	8.50169	8.53617	341.503	330.306	362.463	371.23	335.904	366.847	137.108	-0.38317	0.34245	0.999968	no	up
Bcl7c	7.45973	7.3745	7.55217	7.58477	176.037	165.938	187.684	191.975	170.988	189.83	14.1518	-1.54501	0.220947	0.971878	no	up
Bcl9	7.81771	7.79353	7.75375	7.77066	225.613	221.864	215.829	218.375	223.739	217.102	35.2722	0.23305	0.76191	0.999968	no	down
Bcl9l	8.31669	8.35475	8.33629	8.27647	318.841	327.364	323.201	310.074	323.102	316.637	110.232	0.11042	0.805025	0.999968	no	down
Bclaf1	7.21567	7.50277	7.33036	7.13784	148.639	181.367	160.938	140.833	165.003	150.886	8.29841	1.72042	0.379841	0.999968	no	down
Bcor	8.00609	8.00707	8.07102	8.07543	257.082	257.258	268.918	269.741	257.17	269.33	65.2201	-0.26798	0.638778	0.999968	no	up
Bcorl1	7.44579	7.36349	7.35989	7.42906	174.343	164.676	164.266	172.333	169.51	168.3	8.10334	0.0639711	0.967609	0.999968	no	down
Bcr	8.23964	8.18861	8.10228	8.10658	302.259	291.755	274.807	275.629	297.007	275.218	83.551	0.396055	0.436039	0.999968	no	down
Bcs1l	8.03981	8.08754	8.09471	8.02768	263.162	272.015	273.371	260.96	267.588	267.165	68.3922	0.021889	0.968951	0.999968	no	down
Bdh1	8.43676	8.43398	8.58975	8.58041	346.512	345.846	385.277	382.791	346.179	384.034	149.012	-0.42618	0.269132	0.999968	no	up
Bdh2	8.34349	8.38046	8.42371	8.37608	324.819	333.25	343.391	332.241	329.035	337.816	121.395	-0.12136	0.775981	0.999968	no	up
Bdp1	7.13628	7.33211	7.29168	7.13614	140.68	161.133	156.68	140.667	150.907	148.673	3.23238	-0.0524806	0.984915	0.999968	no	up
Becn1	9.75647	9.62409	9.56267	9.68459	864.95	789.115	756.225	822.909	827.033	789.567	566.336	0.131541	0.563675	0.999968	no	down
Bend3	8.13219	8.10101	8.18955	8.20442	280.566	274.567	291.944	294.97	277.566	293.457	82.4508	-0.298706	0.55896	0.999968	no	up
Bend4	7.86858	7.72837	7.70211	7.82741	233.711	212.066	208.241	227.135	222.888	217.688	35.6226	0.169785	0.831054	0.999968	no	down
Bend6	8.3338	8.51434	8.59301	8.48599	322.643	365.655	386.147	358.541	344.149	372.344	145.329	-0.385086	0.356399	0.999968	no	up
Bet1	8.7344	8.79477	8.72571	8.67769	425.907	444.108	423.351	409.49	435.007	416.421	202.446	0.169243	0.616685	0.999968	no	down
Bet1l	8.20416	8.15519	8.18807	8.2287	294.915	285.073	291.645	299.975	289.994	295.81	88.1412	-0.115521	0.816119	0.999968	no	up
Bfar	8.65063	8.62583	8.89761	8.90718	401.881	395.033	476.923	480.095	398.457	478.509	215.738	-0.66033	0.0429688	0.43926	no	up
Bfsp2	8.36945	8.41435	8.60893	8.56238	330.716	341.17	390.432	378.035	335.943	384.233	145.075	-0.560783	0.154199	0.856383	no	up
Bglup2	7.32019	7.32077	7.26012	7.2603	159.808	159.872	153.29	153.309	159.84	153.3	3.84676	0.964543	0.663255	0.999968	no	down
Bhlhb9	7.58943	7.5979	7.24215	7.23112	192.596	193.729	151.393	150.24	193.162	150.816	12.3275	4.47466	0.00559527	0.109766	no	down
Bhlhe40	8.48063	8.42124	8.42025	8.48648	357.21	342.803	342.568	358.662	350.007	350.615	135.749	-0.0112132	0.978025	0.999968	no	up
Bicd1	7.12811	7.28145	7.12811	7.02372	139.887	155.573	139.887	130.122	147.73	135.004	2.15337	3.0229	0.433184	0.999968	no	down
Bicd2	8.61287	8.63348	8.81084	8.77136	391.502	397.133	449.085	436.962	394.317	443.023	196.739	-0.430229	0.205811	0.951695	no	up
Bid	8.23108	8.18997	8.32698	8.36342	300.471	292.029	321.123	329.336	296.25	325.229	102.946	-0.45373	0.325732	0.999968	no	up
Bin1	9.01695	8.99192	8.74633	8.77133	518.051	509.141	429.446	436.951	513.596	433.198	247.438	0.581888	0.0581477	0.523297	no	down
Bin3	9.40366	9.35746	9.43714	9.50003	677.303	655.96	693.206	724.091	666.631	708.648	449.028	-0.180285	0.450779	0.999968	no	up
Birc2	7.78819	7.81775	7.67474	7.65181	221.044	225.62	204.328	201.105	223.332	202.717	31.0673	0.806478	0.327129	0.999968	no	down
Birc3	7.28944	7.30199	7.29811	7.24385	156.437	157.804	157.38	151.571	157.121	154.476	3.97707	0.651544	0.771082	0.999968	no	down
Birc5	10.6884	10.641	10.6641	10.7239	1650.22	1596.81	1622.59	1691.3	1623.51	1656.94	1386.68	-0.051779	0.744162	0.999968	no	up
Birc6	7.6347	7.72422	7.79702	7.72239	198.734	211.457	222.401	211.189	205.096	216.795	29.7224	-0.50776	0.551452	0.999968	no	up
Bivm	7.64484	7.65235	7.13521	7.13038	200.136	201.18	140.577	140.106	200.658	140.341	15.2254	7.28185	0.000104747	0.00419673	yes	down
Blcup	8.58507	8.59681	8.54826	8.51774	384.029	387.166	374.354	366.517	385.597	370.436	159.944	0.164991	0.658877	0.999968	no	down
Blm	8.29073	8.27994	8.34969	8.32711	313.153	310.821	326.216	321.151	311.987	323.684	108.663	-0.171942	0.700604	0.999968	no	up
Blmh	9.5821	9.50958	9.6961	9.75304	766.478	728.9	829.501	862.896	747.689	846.199	556.11	-0.340468	0.123407	0.778636	no	up
Bloc1s1	9.70511	9.76521	9.78476	9.74105	834.698	870.201	882.076	855.755	852.45	868.916	616.811	-0.0544065	0.795578	0.999968	no	up
Bloc1s2	8.47061	8.40858	8.36927	8.43278	354.739	339.81	330.675	345.556	347.274	338.116	129.291	0.123402	0.767206	0.999968	no	down
Bloc1s3	7.90775	7.97458	7.95312	7.92337	240.143	251.529	247.815	242.758	245.836	245.286	52.6078	0.00774224	0.99032	0.999968	no	down
Bloc1s4	8.49626	8.47752	8.55649	8.5868	361.102	356.442	376.496	384.49	358.772	380.493	152.589	-0.241623	0.527235	0.999968	no	up
Bloc1s5	7.87183	7.86966	8.02195	7.97544	234.237	233.886	259.925	251.679	234.062	255.802	52.7534	-0.571208	0.367507	0.999968	no	up
Bloc1s6	7.25862	7.22538	7.23069	7.28672	153.131	149.643	150.194	156.143	151.387	153.169	2.78755	-0.256801	0.921263	0.999968	no	up
Blvra	9.27278	9.24736	9.37202	9.39575	618.565	607.762	662.61	673.601	613.164	668.106	403.887	-0.252634	0.307296	0.999968	no	up
Blvrb	8.53576	8.54236	8.56828	8.58261	371.124	372.826	379.586	383.374	371.975	381.48	158.717	-0.101452	0.786469	0.999968	no	up
Blzf1	7.28853	7.24034	7.2849	7.32685	156.339	151.203	155.945	160.547	153.771	158.246	3.71659	-0.775307	0.730965	0.999968	no	up
Bmf	7.31647	7.34325	7.45303	7.44315	159.396	162.382	175.221	174.025	160.889	174.623	7.91134	-1.38609	0.386313	0.999968	no	up
Bmi1	8.20785	8.42876	7.48729	7.34932	295.67	344.595	179.432	163.067	320.133	171.25	75.5192	5.58009	1.08374e-11	2.17077e-09	yes	down
Bmp1	7.90779	7.91339	7.82699	7.80385	240.149	241.084	227.07	223.457	240.617	225.263	43.759	0.46696	0.500968	0.999968	no	down
Bmpr1a	7.9129	7.93803	8.16243	8.12563	241.002	245.236	286.507	279.292	243.119	282.899	66.1048	-0.887046	0.120013	0.766494	no	up
Bms1	9.15402	9.09386	9.21857	9.2396	569.686	546.419	595.752	604.5	558.052	600.126	345.984	-0.230441	0.385692	0.999968	no	up
Bmyc	8.47425	8.60034	8.41146	8.28335	355.634	388.115	340.487	311.557	371.874	326.022	136.033	0.595224	0.160296	0.869255	no	down
Bnc2	7.42715	7.41461	7.38335	7.36617	172.105	170.617	166.959	164.982	171.361	165.971	8.07862	0.528856	0.735305	0.999968	no	down
Bnip1	8.79013	8.86118	8.85878	8.77303	442.681	465.03	464.257	437.467	453.856	450.862	226.685	0.0328603	0.91912	0.999968	no	down
Bnip2	7.5549	7.53002	7.48507	7.52342	188.041	184.825	179.156	183.982	186.433	181.569	14.6283	0.333899	0.777302	0.999968	no	down
Bnip3	8.34073	8.37139	7.86897	7.86382	324.197	331.16	233.774	232.941	327.678	233.358	84.111	1.90454	0.000257317	0.0093396	yes	down
Bnip3l	7.5347	7.58328	8.08975	8.07966	185.427	191.776	272.432	270.532	188.601	271.482	48.3553	-2.89175	6.29809e-05	0.00266696	yes	up
Boc	7.95327	7.91048	7.95713	7.98837	247.842	240.597	248.505	253.944	244.219	251.225	53.8869	-0.196003	0.755036	0.999968	no	up
Bod1	9.15767	9.1349	9.17948	9.1835	571.127	562.183	579.827	581.445	566.655	580.636	339.796	-0.0772422	0.771361	0.999968	no	up
Bod1l	7.99139	7.9892	7.9952	8.00965	254.476	254.091	255.149	257.718	254.284	256.434	59.3019	-0.0535298	0.928653	0.999968	no	up
Bok	7.45276	7.46433	7.43677	7.43212	175.188	176.598	173.258	172.7	175.893	172.979	10.1892	0.236508	0.865438	0.999968	no	down
Bola1	9.01579	9.01888	9.16673	9.14635	517.633	518.745	574.725	566.664	518.189	570.694	312.673	-0.303926	0.270016	0.999968	no	up
Bola2	11.1913	11.165	11.0986	11.0757	2338.46	2296.17	2192.92	2158.36	2317.32	2175.64	1994.89	0.136741	0.33091	0.999968	no	down
Bola3	10.6354	10.7192	10.7898	10.734	1590.6	1685.83	1770.37	1703.15	1638.22	1736.76	1435.74	-0.137425	0.387769	0.999968	no	up
Bop1	10.2312	10.2736	10.2935	10.2578	1202.01	1237.79	1254.99	1224.31	1219.9	1239.65	979.594	-0.0410944	0.815675	0.999968	no	up
Bora	7.5436	7.52999	7.62064	7.63447	186.574	184.822	196.807	198.703	185.698	197.755	18.6079	-0.665743	0.525381	0.999968	no	up
Bpgm	9.06217	8.99544	9.14327	9.20202	534.544	510.383	565.456	588.957	522.464	577.207	317.952	-0.322506	0.246064	0.999968	no	up
Bphl	8.27209	8.16138	8.10593	8.20537	309.134	286.3	275.505	295.163	297.717	285.334	87.353	0.225833	0.658298	0.999968	no	down
Bpnt1	9.35754	9.29937	9.52392	9.57386	655.994	630.072	736.184	762.111	643.033	749.147	458.644	-0.437002	0.0658153	0.564036	no	up
Bptf	7.32818	7.35677	7.3757	7.35949	160.695	163.911	166.076	164.22	162.303	165.148	6.09213	-0.346882	0.845619	0.999968	no	up
Braf	7.81304	7.80956	7.8891	7.87871	224.885	224.343	237.058	235.358	224.614	236.208	41.9211	-0.357459	0.612871	0.999968	no	up
Brup	8.57107	8.54383	8.72159	8.7167	380.321	373.207	422.145	420.714	376.764	421.429	179.372	-0.431714	0.222985	0.973614	no	up
Brat1	8.02396	8.05959	7.86076	7.82879	260.288	266.795	232.447	227.353	263.541	229.9	53.9952	0.882981	0.162196	0.871473	no	down
Brca1	8.77407	8.81042	8.9604	8.88007	437.781	448.953	498.136	471.159	443.367	484.647	238.422	-0.307842	0.326929	0.999968	no	up
Brca2	8.07012	8.05967	8.06835	8.05882	268.75	266.81	268.42	266.653	267.78	267.536	68.4963	0.0141615	0.97973	0.999968	no	down
Brcc3	7.97556	7.98796	8.19516	8.18251	251.699	253.873	293.082	290.522	252.786	291.802	72.9442	-0.802152	0.139453	0.825728	no	up
Brd1	8.35585	8.37367	8.46971	8.45327	327.612	331.685	354.516	350.499	329.649	352.508	128	-0.292189	0.480768	0.999968	no	up
Brd2	10.0822	10.0703	10.0395	9.98821	1084.04	1075.16	1052.42	1015.67	1079.6	1034.04	812.711	0.110801	0.55455	0.999968	no	down
Brd3	8.28355	8.33445	8.39991	8.31632	311.6	322.789	337.774	318.758	317.194	328.266	112.801	-0.159113	0.72043	0.999968	no	up
Brd4	10.1392	10.1529	10.2851	10.2682	1127.73	1138.5	1247.77	1233.22	1133.12	1240.49	937.903	-0.217207	0.221909	0.971878	no	up
Brd7	8.88208	8.92204	8.93802	8.91843	471.817	485.065	490.471	483.855	478.441	487.163	254.7	-0.0652754	0.829229	0.999968	no	up
Brd8	7.28014	7.36464	7.47338	7.39842	155.432	164.808	177.71	168.712	160.12	173.211	7.64085	-1.44772	0.384073	0.999968	no	up
Brd9	8.40547	8.3448	8.43918	8.47233	339.077	325.114	347.094	355.161	332.096	351.127	128.755	-0.258203	0.534947	0.999968	no	up
Brdt	7.26172	7.3034	7.31108	7.28607	153.46	157.958	158.802	156.072	155.709	157.437	3.85754	-0.32891	0.8819	0.999968	no	up
Bre	8.83587	8.83554	8.87136	8.85744	456.942	456.837	468.322	463.825	456.889	466.073	234.858	-0.0691239	0.825095	0.999968	no	up
Brf1	8.39355	8.36504	8.44121	8.46748	336.287	329.706	347.583	353.968	332.997	350.775	128.624	-0.231251	0.576569	0.999968	no	up
Brf2	8.02792	8.069	7.99466	7.92581	261.003	268.541	255.053	243.168	264.772	249.11	60.9638	0.396708	0.506212	0.999968	no	down
Bri3	8.76207	8.76783	8.53707	8.52883	434.155	435.894	371.462	369.347	435.025	370.405	182.931	0.613779	0.0809958	0.621153	no	down
Bri3bp	8.02383	7.96961	7.93039	7.97693	260.264	250.664	243.941	251.939	255.464	247.94	56.7396	0.191141	0.755877	0.999968	no	down
Brip1	7.13571	7.3036	7.13571	7.02142	140.625	157.98	140.625	129.915	149.303	135.27	2.58405	3.18252	0.372859	0.999968	no	down
Brix1	7.7202	7.74212	7.73433	7.71984	210.869	214.097	212.945	210.816	212.483	211.88	30.0693	0.0274555	0.973625	0.999968	no	down
Brk1	10.7235	10.7652	10.882	10.8487	1690.8	1740.37	1887.22	1844.14	1715.58	1865.68	1537.36	-0.188063	0.218351	0.968278	no	up
Brms1	8.34511	8.30384	8.42073	8.42676	325.183	316.012	342.684	344.117	320.597	343.4	120.771	-0.315039	0.460306	0.999968	no	up
Brms1l	8.16062	8.15545	8.23949	8.24327	286.148	285.125	302.227	303.019	285.637	302.623	89.1715	-0.292728	0.551388	0.999968	no	up
Brox	8.55262	8.50885	8.63955	8.66839	375.488	364.267	398.809	406.861	369.877	402.835	167.572	-0.341967	0.351545	0.999968	no	up
Brpf1	8.78722	8.88437	8.96516	8.85758	441.792	472.566	499.782	463.871	457.179	481.826	242.709	-0.188878	0.552878	0.999968	no	up
Brpf3	8.33346	8.37645	8.39139	8.35847	322.568	332.325	335.783	328.21	327.447	331.997	118.269	-0.0675942	0.875514	0.999968	no	up
Brs3	7.639	7.717	7.31838	7.20307	199.328	210.402	159.607	147.347	204.865	153.477	17.229	4.30232	0.00226178	0.0535476	no	down
Brsk1	7.35944	7.41393	7.19219	7.12419	164.215	170.536	146.239	139.507	167.375	142.873	4.90815	4.27129	0.0815489	0.623218	no	down
Brwd1	7.94146	8.04833	8.03315	7.94561	245.82	264.722	261.951	246.529	255.271	254.24	59.1489	0.0239378	0.968818	0.999968	no	down
Brwd3	7.50776	7.45065	7.29129	7.34858	181.995	174.932	156.638	162.984	178.464	159.811	8.76668	1.81471	0.245734	0.999968	no	down
Bscl2	8.42431	8.36329	8.47774	8.50046	343.533	329.307	356.495	362.154	336.42	359.325	134.386	-0.297024	0.466176	0.999968	no	up
Bsdc1	7.91672	7.89678	7.91785	7.93443	241.641	238.324	241.831	244.626	239.983	243.228	49.4521	-0.0957422	0.883386	0.999968	no	up
Bsg	11.1346	11.1099	11.2145	11.1944	2248.24	2210.18	2376.23	2343.42	2229.21	2359.82	2042	-0.123259	0.377834	0.999968	no	up
Bst2	8.87571	8.85426	8.95572	8.97	469.737	462.805	496.524	501.465	466.271	498.994	254.58	-0.230536	0.445401	0.999968	no	up
Btaf1	7.77656	7.72858	7.74109	7.76977	219.269	212.097	213.945	218.24	215.683	216.092	32.4701	-0.0314601	0.968715	0.999968	no	up
Btbd1	8.02986	7.96569	7.93004	7.99983	261.355	249.984	243.882	255.969	255.669	249.925	57.5648	0.151383	0.805169	0.999968	no	down
Btbd10	8.23028	8.24324	8.08957	8.07388	300.305	303.013	272.398	269.451	301.659	270.924	83.3733	0.564737	0.267398	0.999968	no	down
Btbd19	8.22664	8.17603	8.17568	8.22112	299.547	289.222	289.151	298.404	294.385	293.777	89.0289	0.00711444	0.988524	0.999968	no	down
Btbd2	7.87604	7.7516	7.79747	7.8789	234.922	215.508	222.47	235.389	225.215	228.929	40.2803	-0.195005	0.792373	0.999968	no	up
Btbd3	7.90282	7.90108	7.88009	7.86654	239.325	239.035	235.582	233.381	239.18	234.482	46.2006	0.137391	0.838503	0.999968	no	down
Btbd6	8.03473	8.06568	8.0277	8.02208	262.237	267.923	260.962	259.948	265.08	260.455	64.9103	0.106401	0.852764	0.999968	no	down
Btbd7	7.40294	7.39044	7.377	7.39333	169.242	167.782	166.226	168.117	168.512	167.172	7.52841	0.138974	0.931176	0.999968	no	down
Btbd9	7.36938	7.40156	7.41723	7.40473	165.35	169.08	170.926	169.452	167.215	170.189	7.96987	-0.316599	0.840535	0.999968	no	up
Btd	8.5311	8.53889	8.67618	8.67437	369.928	371.931	409.064	408.551	370.93	408.807	170.638	-0.378604	0.295854	0.999968	no	up
Btf3	8.21326	8.23502	8.28024	8.27814	296.782	301.293	310.885	310.433	299.038	310.659	97.8351	-0.187173	0.690818	0.999968	no	up
Btf3l4	7.43191	7.71	7.63444	7.4208	172.675	209.383	198.699	171.35	191.029	185.025	19.0262	0.0730771	0.951181	0.999968	no	down
Btg2	7.38734	7.42199	7.35784	7.31594	167.421	171.492	164.032	159.337	169.456	161.685	6.85986	0.87124	0.60796	0.999968	no	down
Btg3	7.34518	7.32134	7.118	7.16011	162.6	159.935	138.91	143.024	161.268	140.967	3.44419	3.77664	0.162004	0.871473	no	down
Btrc	7.34231	7.29296	7.2828	7.34698	162.277	156.819	155.719	162.803	159.548	159.261	4.73065	0.0883182	0.965189	0.999968	no	down
Bub1	7.94795	7.92417	7.23015	7.29156	246.928	242.891	150.139	156.667	244.91	153.403	33.7643	5.66864	2.84096e-06	0.000176157	yes	down
Bub1b	9.28241	9.1761	9.07788	9.1912	622.708	578.47	540.399	584.556	600.589	562.477	347.854	0.211532	0.440626	0.999968	no	down
Bub3	10.5759	10.4244	10.441	10.6169	1526.39	1374.2	1390.13	1570.37	1450.29	1480.25	1215.23	-0.0558273	0.759557	0.999968	no	up
Bud13	8.20841	8.269	8.19378	8.12346	295.787	308.473	292.802	278.871	302.13	285.837	89.2376	0.303161	0.542797	0.999968	no	down
Bud31	10.1211	10.1079	10.1333	10.1182	1113.66	1103.5	1123.11	1111.46	1108.58	1117.29	864.642	-0.0209042	0.908953	0.999968	no	up
Bvht	8.25233	8.2613	8.34768	8.35731	304.93	306.832	325.763	327.945	305.881	326.854	107.379	-0.310625	0.490079	0.999968	no	up
Bysl	7.91443	7.87085	7.79458	7.81648	241.257	234.079	222.026	225.422	237.668	223.724	42.261	0.426989	0.545699	0.999968	no	down
Bzw1	7.84685	8.20315	7.48881	7.25157	230.217	294.71	179.62	152.384	262.463	166.002	49.6209	4.95331	7.07351e-07	5.22587e-05	yes	down
Bzw2	10.0913	10.1352	10.4333	10.3804	1090.91	1124.59	1382.72	1332.9	1107.75	1357.81	987.751	-0.485392	0.00604359	0.115923	no	up
C030006K11Rik	8.25877	8.22952	8.18041	8.21831	306.294	300.146	290.101	297.822	303.22	293.961	92.699	0.160305	0.740665	0.999968	no	down
C030034I22Rik	7.34688	7.33115	7.31265	7.3119	162.791	161.026	158.974	158.892	161.908	158.933	4.99565	0.368707	0.850079	0.999968	no	down
C030037D09Rik	7.51097	7.47786	7.54556	7.57302	182.401	178.262	186.827	190.418	180.332	188.622	14.8895	-0.548658	0.638639	0.999968	no	up
C130036L24Rik	7.6431	7.6514	7.62128	7.60521	199.895	201.048	196.895	194.714	200.472	195.804	21.91	0.234379	0.808554	0.999968	no	down
C130046K22Rik	7.53131	7.56522	7.56622	7.52853	184.991	189.39	189.522	184.635	187.191	187.078	16.0852	0.0171149	0.987854	0.999968	no	down
C1d	7.38687	7.365	7.35259	7.3832	167.367	164.849	163.437	166.941	166.108	165.189	6.74089	0.113284	0.946818	0.999968	no	down
C1galt1	7.37465	7.45656	7.34705	7.2955	165.956	175.65	162.81	157.096	170.803	159.953	7.19241	1.13301	0.503215	0.999968	no	down
C1galt1c1	7.44675	7.56584	7.42618	7.27566	174.459	189.472	171.99	154.95	181.966	163.47	10.8927	2.00426	0.185187	0.918768	no	down
C1qbp	11.009	10.9832	10.7885	10.8158	2060.76	2024.34	1768.73	1802.5	2042.55	1785.61	1662.06	0.296348	0.0462953	0.457985	no	down
C1ql1	7.34822	7.32178	7.27267	7.30427	162.943	159.983	154.629	158.053	161.463	156.341	4.53673	0.710037	0.72967	0.999968	no	down
C1ql3	7.22859	7.35223	7.12743	7.04471	149.976	163.397	139.82	132.029	156.687	135.925	3.265	4.45294	0.140486	0.825728	no	down
C1qtnf6	9.73185	9.81824	9.67028	9.57867	850.31	902.783	814.786	764.656	876.547	789.721	591.129	0.288265	0.188251	0.925433	no	down
C1ra	7.32748	7.31037	7.40161	7.41138	160.617	158.724	169.086	170.234	159.67	169.66	6.56458	-1.09999	0.52425	0.999968	no	up
C1rl	7.43017	7.38423	7.3731	7.41704	172.466	167.06	165.777	170.903	169.763	168.34	8.03347	0.134941	0.931396	0.999968	no	down
C1s1	7.33544	7.32116	7.23475	7.26503	161.505	159.915	150.618	153.813	160.71	152.215	3.96003	1.32197	0.55328	0.999968	no	down
C2	8.56209	8.65154	8.67147	8.57631	377.96	402.136	407.73	381.704	390.048	394.717	172.589	-0.0463957	0.899811	0.999968	no	up
C2cd2	7.34638	7.32278	7.35957	7.3615	162.735	160.095	164.229	164.45	161.415	164.339	5.86383	-0.373829	0.836582	0.999968	no	up
C2cd2l	8.04234	7.98766	8.03404	8.08148	263.625	253.82	262.112	270.875	258.723	266.493	64.7796	-0.192041	0.739186	0.999968	no	up
C2cd3	8.02665	8.06931	8.13852	8.09677	260.773	268.6	281.799	273.761	264.686	277.78	71.313	-0.275876	0.615787	0.999968	no	up
C2cd5	8.09947	8.09369	8.24567	8.22471	274.274	273.176	303.524	299.148	273.725	301.336	84.4209	-0.500186	0.321692	0.999968	no	up
C330006A16Rik	8.25884	8.29687	8.47068	8.40986	306.307	314.489	354.754	340.109	310.398	347.432	118.375	-0.508532	0.239919	0.997421	no	up
C330007P06Rik	7.43047	7.39835	7.15427	7.22118	172.502	168.704	142.445	149.208	170.603	145.827	5.92673	3.50154	0.102599	0.70314	no	down
C330013E15Rik	7.37981	7.37433	7.37001	7.37703	166.549	165.918	165.422	166.229	166.234	165.826	6.84296	0.0448819	0.978698	0.999968	no	down
C330018D20Rik	7.38278	7.44014	7.23378	7.19033	166.893	173.663	150.517	146.051	170.278	148.284	5.73907	3.2266	0.116542	0.754983	no	down
C330027C09Rik	8.24646	8.2823	7.42377	7.41421	303.692	311.331	171.703	170.568	307.511	171.136	64.8388	5.17395	1.03383e-10	1.76548e-08	yes	down
C4a	7.34956	7.35892	7.35805	7.34467	163.094	164.155	164.056	162.542	163.624	163.299	5.93765	0.0475298	0.978881	0.999968	no	down
C530005A16Rik	7.21593	7.25059	7.33776	7.28155	148.665	152.281	161.766	155.584	150.473	158.675	3.52224	-1.29287	0.579814	0.999968	no	up
C530008M17Rik	7.54397	7.57383	7.63951	7.61586	186.622	190.524	199.398	196.156	188.573	197.777	19.3165	-0.499341	0.628022	0.999968	no	up
C530044C16Rik	7.21442	7.2342	7.30399	7.29989	148.511	150.561	158.022	157.574	149.536	157.798	3.1811	-1.45744	0.552883	0.999968	no	up
C77080	8.58479	8.57284	8.55959	8.56315	383.953	380.787	377.304	378.237	382.37	377.771	161.506	0.0485885	0.89591	0.999968	no	down
C87436	7.93449	7.89983	7.84834	7.87543	244.635	238.829	230.454	234.822	241.732	232.638	46.467	0.262407	0.697208	0.999968	no	down
C8g	7.36813	7.29455	7.23335	7.31663	165.206	156.992	150.472	159.413	161.099	154.942	4.4696	0.97569	0.646124	0.999968	no	down
C920006O11Rik	7.35508	7.33787	7.29918	7.34058	163.72	161.778	157.497	162.082	162.749	159.789	5.37667	0.433832	0.820147	0.999968	no	down
C920009B18Rik	7.33645	7.39722	7.3695	7.29462	161.619	168.571	165.364	157	165.095	161.182	6.0307	0.581055	0.748826	0.999968	no	down
Caup1	7.85868	7.92485	7.54359	7.49187	232.112	243.007	186.572	180.002	237.559	183.287	32.5128	2.34848	0.00551093	0.109139	no	down
Cab39	8.53945	8.56593	8.77992	8.79973	372.076	378.967	439.56	445.638	375.522	442.599	189.462	-0.621149	0.0726776	0.593596	no	up
Cab39l	8.15278	8.0995	8.07996	8.13509	284.598	274.279	270.589	281.13	279.439	275.859	76.1439	0.0747946	0.888627	0.999968	no	down
Cabin1	8.52132	8.49473	8.40979	8.44158	367.428	360.718	340.095	347.672	364.073	343.884	139.006	0.242556	0.54402	0.999968	no	down
Cables2	7.89245	7.89786	7.84507	7.85922	237.61	238.503	229.933	232.199	238.056	231.066	44.6998	0.206692	0.763167	0.999968	no	down
Cabp1	7.51308	7.54059	7.46039	7.43531	182.668	186.185	176.117	173.082	184.426	174.599	12.5844	0.711173	0.575238	0.999968	no	down
Cacfd1	8.43907	8.51959	8.55344	8.47032	347.066	366.987	375.7	354.666	357.027	365.183	145.148	-0.0996238	0.802085	0.999968	no	up
Cachd1	7.30376	7.29212	7.28664	7.26736	157.998	156.728	156.134	154.061	157.363	155.098	3.875	0.381107	0.863327	0.999968	no	down
Cacna1a	7.93497	7.9213	7.91235	7.91615	244.716	242.409	240.91	241.546	243.562	241.228	50	0.0640423	0.921373	0.999968	no	down
Cacnb1	7.43586	7.50571	7.33257	7.30575	173.148	181.738	161.185	158.216	177.443	159.7	8.88292	1.73197	0.267036	0.999968	no	down
Cacnb3	7.66145	7.69689	7.67124	7.62175	202.454	207.489	203.833	196.958	204.972	200.395	24.5595	0.239611	0.794463	0.999968	no	down
Cactin	8.77193	8.88674	8.74755	8.63898	437.133	473.341	429.807	398.651	455.237	414.229	211.413	0.361552	0.290335	0.999968	no	down
Cacul1	7.87034	7.98403	8.15138	8.07743	233.996	253.181	284.321	270.114	243.588	277.218	64.5634	-0.812644	0.173335	0.895904	no	up
Cacybp	9.9224	9.91468	9.78172	9.80901	970.374	965.2	880.222	897.029	967.787	888.625	683.451	0.218521	0.274562	0.999968	no	down
Cad	9.58946	9.52837	9.44129	9.50253	770.396	738.459	695.204	725.348	754.427	710.276	492.126	0.171664	0.457428	0.999968	no	down
Cadm1	8.55591	8.66787	8.0869	7.97647	376.344	406.713	271.894	251.858	391.529	261.876	124.393	1.93741	1.89826e-05	0.000935542	yes	down
Cadm4	8.86518	8.84185	9.03861	9.05794	466.32	458.84	525.889	532.981	462.58	529.435	267.784	-0.450154	0.128031	0.794517	no	up
Calcoco1	7.82064	7.76555	7.594	7.64433	226.072	217.603	193.206	200.065	221.837	196.636	29.0867	1.04376	0.223991	0.974898	no	down
Cald1	7.96027	8.31691	8.67553	8.39312	249.047	318.889	408.879	336.188	283.968	372.533	125.589	-1.50682	0.172858	0.894517	no	up
Calhm2	7.84175	7.75789	7.78168	7.85324	229.404	216.45	220.049	231.239	222.927	225.644	37.8997	-0.122258	0.870979	0.999968	no	up
Calm1	8.15178	8.05955	7.75724	7.83273	284.401	266.789	216.352	227.975	275.595	222.164	57.1597	1.38357	0.0277954	0.343492	no	down
Calm2	10.8252	10.7955	10.2523	10.3023	1814.35	1777.31	1219.67	1262.68	1795.83	1241.18	1286.18	0.847798	1.74304e-07	1.5519e-05	no	down
Calm3	9.02945	9.19297	8.9437	8.80774	522.557	585.274	492.404	448.119	553.915	470.262	284.862	0.554595	0.0730809	0.59445	no	down
Calr	13.5037	13.3563	12.9487	13.1065	11615.2	10487	7905.89	8819.83	11051.1	8362.86	9536.24	0.557429	1.75501e-05	0.000874734	no	down
Calr4	7.32218	7.34517	7.30384	7.26173	160.028	162.599	158.006	153.462	161.314	155.734	4.52102	0.869644	0.674153	0.999968	no	down
Calu	9.38494	9.38219	9.33071	9.30722	668.571	667.299	643.907	633.51	667.935	638.709	416.048	0.130958	0.591175	0.999968	no	down
Camk1	9.03193	9.03111	8.79215	8.82839	523.459	523.161	443.302	454.58	523.31	448.941	259.429	0.516769	0.0857182	0.63523	no	down
Camk2d	7.43511	7.43501	7.47422	7.46464	173.058	173.045	177.814	176.636	173.051	177.225	10.5134	-0.327889	0.811281	0.999968	no	up
Camk2g	8.54645	8.49522	8.48391	8.5335	373.885	360.84	358.024	370.545	367.363	364.284	149.101	0.0358952	0.926322	0.999968	no	down
Camk2n1	7.2655	7.23289	7.28903	7.31992	153.862	150.423	156.393	159.778	152.143	158.085	3.46632	-0.989504	0.670508	0.999968	no	up
Camk2n2	8.73928	8.79288	8.4196	8.38561	427.351	443.527	342.415	334.442	435.439	338.429	171.163	1.0018	0.00632596	0.11883	no	down
Camkk1	7.50601	7.47129	7.51163	7.52986	181.775	177.452	182.484	184.805	179.614	183.644	13.5033	-0.305535	0.802616	0.999968	no	up
Camkk2	8.35671	8.39352	8.41939	8.38263	327.809	336.28	342.365	333.75	332.044	338.057	122.714	-0.0841122	0.842694	0.999968	no	up
Camkmt	7.47781	7.54721	7.5632	7.48226	178.256	187.04	189.126	178.808	182.648	183.967	14.3462	-0.0625058	0.958449	0.999968	no	up
Caml	8.02807	7.98109	7.89388	7.97882	261.03	252.667	237.845	252.27	256.848	245.058	56.7359	0.324352	0.601922	0.999968	no	down
Camsup1	7.44015	7.49027	7.4791	7.43583	173.663	179.803	178.416	173.144	176.733	175.78	11.0134	0.0823231	0.951414	0.999968	no	down
Camsup2	7.91598	7.89076	8.01554	8.06683	241.516	237.332	258.772	268.138	239.424	263.455	57.0975	-0.596239	0.330255	0.999968	no	up
Camsup3	7.41236	7.37136	7.39621	7.41891	170.35	165.577	168.454	171.125	167.964	169.79	8.02678	-0.228909	0.883739	0.999968	no	up
Camta2	8.34783	8.31252	8.20516	8.2131	325.796	317.92	295.12	296.748	321.858	295.934	101.499	0.401965	0.385367	0.999968	no	down
Cand1	7.33046	7.34904	7.49396	7.47733	160.949	163.035	180.263	178.197	161.992	179.23	9.13186	-1.58149	0.289818	0.999968	no	up
Cand2	8.3019	8.29779	8.08446	8.12636	315.588	314.691	271.435	279.434	315.14	275.434	91.2575	0.68746	0.161142	0.8702	no	down
Cant1	8.77606	8.7859	9.00974	8.94496	438.387	441.387	515.468	492.835	439.887	504.152	246.817	-0.465084	0.129936	0.800438	no	up
Canx	8.7055	8.82888	7.97608	7.90581	417.463	454.735	251.791	239.821	436.099	245.806	146.126	2.75825	6.47212e-11	1.18281e-08	yes	down
Cup1	7.43768	7.44441	7.58438	7.58471	173.366	174.177	191.923	191.967	173.772	191.945	14.4759	-1.2115	0.308725	0.999968	no	up
Cupg	9.29025	9.38381	9.15316	9.05138	626.098	668.047	569.346	530.562	647.073	549.954	365.586	0.505058	0.0599062	0.530198	no	down
Cupn1	7.95873	7.95295	7.95097	7.95983	248.78	247.786	247.446	248.969	248.283	248.208	54.1298	0.00165931	0.99788	0.999968	no	down
Cupn10	8.24351	8.33087	8.31553	8.21473	303.07	321.989	318.583	297.085	312.529	307.834	102.276	0.09415	0.841525	0.999968	no	down
Cupn2	9.59485	9.54947	9.45219	9.49016	773.28	749.336	700.477	719.156	761.308	709.816	495.231	0.19526	0.392846	0.999968	no	down
Cupn5	7.47326	7.42965	7.45304	7.48231	177.695	172.404	175.223	178.813	175.049	177.018	10.9468	-0.196504	0.884457	0.999968	no	up
Cupn6	7.24408	7.32363	7.30159	7.26055	151.596	160.189	157.76	153.336	155.892	155.548	3.93137	-0.152482	0.94631	0.999968	no	up
Cupn7	7.75796	7.79955	7.97367	7.88993	216.46	222.791	251.37	237.195	219.626	244.282	43.8992	-0.741961	0.28816	0.999968	no	up
Cupns1	11.0045	10.9948	10.8573	10.8557	2054.34	2040.67	1855.15	1853.05	2047.51	1854.1	1697.19	0.217913	0.138382	0.823728	no	down
Cuprin1	8.12973	8.12804	7.42839	7.41858	280.086	279.758	172.253	171.087	279.922	171.67	50.381	4.50504	3.31531e-08	3.52404e-06	yes	down
Cuprin2	7.70705	7.74328	7.7168	7.69484	208.955	214.269	210.372	207.195	211.612	208.783	28.9159	0.122235	0.885384	0.999968	no	down
Cupza1	8.44464	8.55604	7.82684	7.63418	348.41	376.378	227.045	198.663	362.394	212.854	100.235	3.47157	0.0042958	0.090954	no	down
Cupza2	8.30132	8.62798	7.57006	7.37877	315.462	395.623	190.027	166.429	355.543	178.228	101.623	5.47457	1.18466e-14	4.74639e-12	yes	down
Cupzb	10.5478	10.5354	10.6652	10.6264	1496.92	1484.13	1623.86	1580.74	1490.52	1602.3	1297.07	-0.16506	0.300679	0.999968	no	up
Car11	7.68882	7.69287	7.47233	7.49347	206.332	206.912	177.581	180.202	206.622	178.891	20.1345	1.53964	0.136271	0.817904	no	down
Car12	7.33045	7.2839	7.31219	7.34482	160.948	155.838	158.923	162.559	158.393	160.741	4.75439	-0.397558	0.842759	0.999968	no	up
Car13	7.64558	7.68658	7.61895	7.6134	200.24	206.011	196.577	195.822	203.125	196.199	23.0587	0.329062	0.728758	0.999968	no	down
Car14	10.3162	10.2864	10.3568	10.366	1274.95	1248.89	1311.28	1319.73	1261.92	1315.5	1038.49	-0.100165	0.560015	0.999968	no	up
Car15	7.55461	7.56549	7.54749	7.54153	188.003	189.427	187.078	186.306	188.715	186.692	16.3467	0.123442	0.911712	0.999968	no	down
Car6	9.61662	9.68021	10.1708	10.0996	785.04	820.413	1152.67	1097.19	802.727	1124.93	728.945	-0.859198	1.65755e-05	0.000830131	no	up
Car9	7.64814	7.62918	7.57592	7.59701	200.594	197.976	190.8	193.61	199.285	192.205	20.6268	0.363451	0.715681	0.999968	no	down
Card14	8.0316	7.98916	7.87936	7.91137	261.669	254.084	235.464	240.746	257.877	238.105	54.3239	0.505074	0.420644	0.999968	no	down
Card6	7.90295	7.99295	7.86696	7.78873	239.345	254.752	233.448	221.127	247.049	227.287	46.9643	0.590659	0.387821	0.999968	no	down
Carf	7.4928	7.41992	7.16656	7.274	180.118	171.245	143.665	154.772	175.682	149.219	7.58285	3.23318	0.0926866	0.663698	no	down
Carhsp1	7.78713	7.81716	7.78237	7.76186	220.882	225.528	220.154	217.047	223.205	218.6	35.5694	0.168097	0.826446	0.999968	no	down
Carkd	8.77824	8.7549	8.83477	8.86467	439.049	432.004	456.594	466.157	435.526	461.376	223.075	-0.206635	0.519866	0.999968	no	up
Carm1	8.91527	8.91278	8.95715	8.98284	482.795	481.962	497.015	505.947	482.378	501.481	263.155	-0.130718	0.660457	0.999968	no	up
Carns1	7.54227	7.48596	7.3589	7.37061	186.402	179.266	164.154	165.491	182.834	164.822	10.9359	1.50508	0.277377	0.999968	no	down
Cars	9.02388	8.96614	9.15368	9.20986	520.546	500.123	569.549	592.168	510.335	580.858	314.321	-0.415129	0.136551	0.818441	no	up
Cars2	8.38346	8.34533	8.39224	8.40636	333.943	325.233	335.982	339.287	329.588	337.635	121.73	-0.116581	0.783734	0.999968	no	up
Casc3	8.83047	8.81857	8.67897	8.68413	455.236	451.495	409.855	411.323	453.365	410.589	208.417	0.35812	0.278785	0.999968	no	down
Casc4	7.75449	7.85225	7.86825	7.82442	215.94	231.08	233.657	226.666	223.51	230.161	40.3189	-0.2722	0.711363	0.999968	no	up
Casc5	7.1932	7.19236	7.33906	7.33727	146.342	146.257	161.911	161.71	146.3	161.811	3.6141	-2.7616	0.25234	0.999968	no	up
Casd1	8.23736	8.14316	8.11732	8.25037	301.781	282.706	277.688	304.516	292.243	291.102	87.7893	0.0352524	0.945096	0.999968	no	down
Cask	7.37807	7.35292	7.34367	7.37196	166.349	163.475	162.429	165.646	164.912	164.038	6.3057	0.103922	0.952657	0.999968	no	down
Caskin2	8.17053	8.22791	8.18418	8.13812	288.122	299.811	290.86	281.721	293.966	286.291	85.9619	0.148401	0.768409	0.999968	no	down
Casp2	7.63576	7.9775	8.02175	7.80906	198.88	252.038	259.89	224.265	225.459	242.077	50.4306	-0.982464	0.231029	0.988562	no	up
Casp3	9.07416	8.9537	8.89134	8.93281	539.006	495.829	474.853	488.701	517.417	481.777	273.099	0.23528	0.430781	0.999968	no	down
Casp6	7.95088	7.96819	8.04177	8.02689	247.431	250.417	263.52	260.817	248.924	262.169	59.5537	-0.314191	0.598631	0.999968	no	up
Casp7	7.30678	7.31878	7.31546	7.27266	158.329	159.652	159.284	154.628	158.99	156.956	4.41226	0.411309	0.84396	0.999968	no	down
Casp8	8.56875	8.5906	8.5649	8.55129	379.71	385.504	378.697	375.141	382.607	376.919	161.241	0.0631552	0.865214	0.999968	no	down
Casp8up2	7.74454	7.76271	7.75076	7.78239	214.457	217.174	215.384	220.157	215.815	217.77	33.3731	-0.0827212	0.916848	0.999968	no	up
Casp9	7.74705	7.85839	7.78459	7.69539	214.829	232.065	220.493	207.273	223.447	213.883	34.5756	0.361409	0.649791	0.999968	no	down
Cast	7.52174	7.52521	7.42236	7.44367	183.768	184.21	171.535	174.087	183.989	172.811	12.2432	0.830396	0.520606	0.999968	no	down
Casz1	7.43071	7.44055	7.37794	7.35232	172.531	173.712	166.335	163.406	173.122	164.87	8.15244	0.807476	0.604781	0.999968	no	down
Cat	8.30378	8.17105	8.21811	8.33573	316	288.224	297.782	323.075	302.112	310.428	99.3104	-0.166083	0.732384	0.999968	no	up
Cav1	7.84187	7.72857	7.67643	7.80915	229.423	212.096	204.567	224.278	220.76	214.423	33.932	0.274112	0.736216	0.999968	no	down
Cav2	8.15206	8.58242	7.69015	7.40413	284.456	383.324	206.522	169.381	333.89	187.952	93.0781	4.19863	1.02032e-09	1.51838e-07	yes	down
Cbfa2t2	8.32162	8.28236	8.41555	8.42917	319.931	311.344	341.454	344.693	315.637	343.073	118.472	-0.382696	0.374412	0.999968	no	up
Cbfb	7.92149	8.25185	7.52082	7.27414	242.441	304.828	183.65	154.787	273.635	169.219	53.0831	4.7032	5.88738e-07	4.55312e-05	yes	down
Cbl	7.38711	7.41875	7.43509	7.43451	167.395	171.106	173.055	172.986	169.251	173.021	9.06008	-0.369044	0.803904	0.999968	no	up
Cbll1	7.30752	7.5686	7.27888	7.06935	158.41	189.834	155.296	134.303	174.122	144.8	9.00528	4.17412	0.0358624	0.400804	no	down
Cbr1	8.0481	8.07169	8.04042	8.03151	264.679	269.043	263.275	261.652	266.861	262.464	66.2266	0.0996645	0.86056	0.999968	no	down
Cbr3	7.84299	7.807	7.69597	7.74434	229.601	223.945	207.356	214.427	226.773	210.891	34.5611	0.580213	0.459108	0.999968	no	down
Cbr4	7.70617	7.73315	7.59295	7.55398	208.827	212.769	193.066	187.92	210.798	190.493	23.8524	0.979461	0.297188	0.999968	no	down
Cbwd1	8.20271	8.16702	8.36721	8.39651	294.62	287.421	330.204	336.978	291.02	333.591	104.706	-0.656135	0.151966	0.851089	no	up
Cbx1	7.77745	7.84465	7.84249	7.7659	219.405	229.865	229.522	217.655	224.635	223.589	37.7355	0.0551882	0.941531	0.999968	no	down
Cbx2	8.43669	8.50193	8.21492	8.17478	346.494	362.524	297.123	288.971	354.509	293.047	115.361	0.882754	0.0455751	0.455157	no	down
Cbx3	7.28321	7.20004	7.33759	7.42744	155.763	147.037	161.747	172.14	151.4	166.943	5.33166	-2.24077	0.265772	0.999968	no	up
Cbx4	7.3901	7.50989	7.40356	7.28896	167.742	182.264	169.314	156.385	175.003	162.85	8.64969	1.26873	0.423508	0.999968	no	down
Cbx5	8.3984	8.51965	8.73138	8.61929	337.42	367.004	425.017	393.246	352.212	409.131	163.792	-0.612783	0.11273	0.737166	no	up
Cbx6	9.65497	9.54352	9.62718	9.6964	806.186	746.255	790.806	829.672	776.22	810.239	552.637	-0.132497	0.554516	0.999968	no	up
Cbx7	7.86913	7.82065	7.79949	7.87861	233.8	226.073	222.782	235.341	229.936	229.061	41.4747	0.0430821	0.952233	0.999968	no	down
Cbx8	8.10262	8.04183	8.18554	8.23871	274.873	263.53	291.134	302.064	269.202	296.599	80.7596	-0.53119	0.308434	0.999968	no	up
Cby1	8.2855	8.37471	8.28987	8.23738	312.022	331.925	312.968	301.786	321.973	307.377	106.292	0.228174	0.619257	0.999968	no	down
Cc2d1a	8.15777	8.19436	8.12698	8.08898	285.583	292.92	279.554	272.286	289.252	275.92	80.0613	0.260721	0.61607	0.999968	no	down
Cc2d1b	8.75748	8.7888	8.91871	8.9056	432.778	442.274	483.948	479.572	437.526	481.76	233.782	-0.335557	0.285661	0.999968	no	up
Cc2d2a	7.95031	7.9773	8.0416	7.98439	247.333	252.003	263.489	253.244	249.668	258.366	58.6125	-0.208851	0.729287	0.999968	no	up
Ccar1	8.41668	8.46333	8.40469	8.35603	341.722	352.953	338.894	327.653	347.337	333.274	127.284	0.192431	0.645444	0.999968	no	down
Ccar2	7.70391	7.72892	7.45673	7.44554	208.501	212.147	175.671	174.314	210.324	174.992	20.6474	1.99531	0.0529158	0.496152	no	down
Ccbl1	7.73498	7.71634	7.67769	7.72927	213.04	210.305	204.746	212.199	211.672	208.472	29.1	0.154643	0.855471	0.999968	no	down
Ccbl2	8.21484	8.18163	8.14456	8.20305	297.106	290.345	282.981	294.689	293.726	288.835	87.0252	0.0974745	0.845646	0.999968	no	down
Ccdc101	8.83222	8.83578	8.79761	8.78686	455.787	456.914	444.985	441.681	456.35	443.333	224.191	0.10266	0.748006	0.999968	no	down
Ccdc102a	7.63829	7.65569	7.76459	7.72766	199.229	201.647	217.458	211.962	200.438	214.71	27.6169	-0.595317	0.492263	0.999968	no	up
Ccdc103	7.31451	7.30579	7.34112	7.35743	159.179	158.22	162.143	163.986	158.7	163.064	5.12421	-0.53976	0.779512	0.999968	no	up
Ccdc106	7.34333	7.30465	7.28293	7.30658	162.391	158.095	155.732	158.306	160.243	157.019	4.45839	0.416177	0.840091	0.999968	no	down
Ccdc107	9.13469	9.11458	9.07012	9.08284	562.104	554.321	537.499	542.26	558.212	539.88	316.378	0.105348	0.70098	0.999968	no	down
Ccdc109b	7.34279	7.38546	7.34607	7.31205	162.331	167.204	162.7	158.909	164.767	160.805	5.79163	0.476394	0.79457	0.999968	no	down
Ccdc112	7.45956	7.42474	7.39888	7.42778	176.016	171.818	168.766	172.18	173.917	170.473	9.28661	0.299528	0.837592	0.999968	no	down
Ccdc115	8.99048	8.95326	8.76011	8.80575	508.633	495.679	433.568	447.502	502.156	440.535	244.953	0.44971	0.146493	0.839938	no	down
Ccdc117	8.01366	7.96445	7.98197	8.04513	258.436	249.769	252.821	264.134	254.102	258.477	60.091	-0.114541	0.848307	0.999968	no	up
Ccdc12	8.81528	8.85783	8.89439	8.84478	450.467	463.951	475.859	459.773	457.209	467.816	235.824	-0.0834107	0.790712	0.999968	no	up
Ccdc120	7.6418	7.63053	7.5632	7.58079	199.715	198.162	189.125	191.446	198.939	190.285	20.0501	0.451472	0.655498	0.999968	no	down
Ccdc122	7.54351	7.54483	7.60465	7.62561	186.562	186.732	194.639	197.487	186.647	196.063	18.4426	-0.51945	0.621969	0.999968	no	up
Ccdc124	9.34543	9.3374	9.39801	9.3925	650.513	646.899	674.659	672.085	648.706	673.372	423.083	-0.10758	0.656502	0.999968	no	up
Ccdc126	7.7936	7.78311	7.89339	7.90778	221.875	220.268	237.764	240.148	221.071	238.956	41.7892	-0.557166	0.431817	0.999968	no	up
Ccdc127	7.95258	7.91823	8.12824	8.12891	247.722	241.893	279.798	279.927	244.808	279.863	65.6119	-0.795759	0.164602	0.877514	no	up
Ccdc13	8.81687	8.75303	8.66293	8.7458	450.965	431.445	405.324	429.288	441.205	417.306	205.955	0.21343	0.528428	0.999968	no	down
Ccdc130	8.0217	8.1014	8.07178	8.01909	259.879	274.641	269.059	259.41	267.26	264.234	67.2719	0.0692511	0.903175	0.999968	no	down
Ccdc132	8.25625	8.3956	8.09489	7.92876	305.758	336.765	273.404	243.666	321.262	258.535	89.0944	1.20989	0.0247942	0.317298	no	down
Ccdc134	8.24498	8.1802	8.03499	8.10428	303.38	290.058	262.284	275.19	296.719	268.737	80.6609	0.535512	0.307374	0.999968	no	down
Ccdc136	7.98914	7.96789	7.98017	8.00331	254.08	250.365	252.505	256.588	252.222	254.546	57.8509	-0.0632825	0.916759	0.999968	no	up
Ccdc137	8.68109	8.70407	8.68134	8.63478	410.456	417.049	410.528	397.492	413.753	404.01	187.399	0.0993973	0.775231	0.999968	no	down
Ccdc138	7.31952	7.3586	7.10239	7.07673	159.733	164.119	137.415	134.992	161.926	136.203	3.62008	5.16679	0.0706188	0.584728	no	down
Ccdc14	7.61082	7.77597	7.60938	7.42996	195.472	219.18	195.278	172.441	207.326	183.859	22.2032	1.41397	0.183336	0.91554	no	down
Ccdc141	7.28648	7.32538	7.33478	7.32807	156.116	160.383	161.431	160.683	158.25	161.057	4.94776	-0.454593	0.819364	0.999968	no	up
Ccdc149	7.41044	7.37661	7.34554	7.37934	170.124	166.181	162.64	166.495	168.152	164.568	7.02159	0.380045	0.819878	0.999968	no	down
Ccdc15	7.2854	7.27458	7.30867	7.33014	156	154.834	158.536	160.913	155.417	159.725	4.11684	-0.607595	0.776271	0.999968	no	up
Ccdc157	7.55111	7.54902	7.54788	7.54292	187.547	187.276	187.128	186.485	187.412	186.806	16.053	0.038336	0.972744	0.999968	no	down
Ccdc163	8.1091	8.02966	8.11956	8.20116	276.111	261.317	278.119	294.302	268.714	286.211	76.3347	-0.366911	0.496457	0.999968	no	up
Ccdc167	8.13146	8.13667	8.28904	8.29811	280.422	281.437	312.787	314.761	280.93	313.774	92.24	-0.554417	0.252223	0.999968	no	up
Ccdc173	7.49621	7.47975	7.51178	7.52548	180.544	178.496	182.504	184.245	179.52	183.374	13.3314	-0.271164	0.825145	0.999968	no	up
Ccdc174	8.79121	8.82865	8.83869	8.806	443.014	454.661	457.837	447.581	448.838	452.709	225.02	-0.0325724	0.918954	0.999968	no	up
Ccdc18	7.33974	7.34976	7.23483	7.24202	161.987	163.117	150.626	151.379	162.552	151.003	4.17086	1.74096	0.428044	0.999968	no	down
Ccdc181	8.00127	7.91689	7.92818	8.0227	256.225	241.668	243.567	260.059	248.947	251.813	55.8794	-0.0836603	0.893898	0.999968	no	up
Ccdc186	7.51154	7.49415	7.38612	7.38404	182.473	180.286	167.28	167.039	181.379	167.159	10.5199	1.16582	0.401488	0.999968	no	down
Ccdc22	8.65704	8.5572	8.62927	8.72125	403.673	376.682	395.977	422.046	390.178	409.011	179.237	-0.202808	0.577199	0.999968	no	up
Ccdc23	8.81156	8.80316	8.98562	8.9977	449.309	446.699	506.921	511.184	448.004	509.052	251.432	-0.433765	0.153218	0.853512	no	up
Ccdc24	7.52516	7.50558	7.37816	7.38946	184.204	181.721	166.36	167.668	182.963	167.014	10.8485	1.28082	0.350729	0.999968	no	down
Ccdc25	7.66532	7.68879	7.7257	7.67579	202.998	206.327	211.674	204.476	204.662	208.075	26.7593	-0.141451	0.872364	0.999968	no	up
Ccdc28a	7.69038	7.75067	7.72932	7.64879	206.554	215.37	212.205	200.685	210.962	206.445	28.2165	0.237512	0.784165	0.999968	no	down
Ccdc28b	7.63163	7.63196	7.56243	7.59539	198.312	198.358	189.025	193.393	198.335	191.209	20.3658	0.386322	0.701702	0.999968	no	down
Ccdc32	8.15954	8.15976	8.16977	8.20364	285.934	285.977	287.97	294.809	285.956	291.389	84.9707	-0.100908	0.841263	0.999968	no	up
Ccdc34	8.45661	8.45114	8.60716	8.60747	351.312	349.982	389.954	390.038	350.647	389.996	153.545	-0.432049	0.256024	0.999968	no	up
Ccdc37	7.35824	7.34735	7.26097	7.26868	164.078	162.844	153.38	154.203	163.461	153.791	4.56265	1.31582	0.523393	0.999968	no	down
Ccdc40	8.35951	8.40239	8.25702	8.24578	328.446	338.354	305.922	303.547	333.4	304.735	110.013	0.419156	0.34809	0.999968	no	down
Ccdc43	8.01186	8.01866	7.80461	7.80921	258.114	259.332	223.575	224.289	258.723	223.932	50.2711	0.96112	0.14069	0.825728	no	down
Ccdc47	8.77459	8.81949	8.22275	8.17945	437.942	451.785	298.741	289.908	444.863	294.325	161.282	1.75127	5.21236e-06	0.000301651	yes	down
Ccdc50	8.69889	8.68217	8.84638	8.84557	415.554	410.766	460.284	460.026	413.16	460.155	212.875	-0.388034	0.235779	0.992366	no	up
Ccdc51	8.04266	7.98399	8.01512	8.0772	263.682	253.174	258.696	270.072	258.428	264.384	63.8618	-0.151199	0.795086	0.999968	no	up
Ccdc53	8.58397	8.59794	8.65402	8.67006	383.737	387.47	402.828	407.331	385.604	405.079	175.417	-0.190223	0.594793	0.999968	no	up
Ccdc55	7.42435	7.54241	7.60125	7.47518	171.772	186.42	194.179	177.932	179.096	186.056	14.3109	-0.475385	0.698983	0.999968	no	up
Ccdc57	7.87574	7.92408	7.72892	7.67954	234.873	242.876	212.147	205.009	238.875	208.578	38.3381	1.0437	0.164473	0.877274	no	down
Ccdc58	9.11065	9.10541	9.09414	9.09689	552.812	550.81	546.524	547.566	551.811	547.045	316.645	0.027362	0.920436	0.999968	no	down
Ccdc59	8.52988	8.56494	8.7037	8.68394	369.616	378.707	416.942	411.271	374.161	414.106	174.578	-0.393603	0.273591	0.999968	no	up
Ccdc6	8.12153	8.12297	8.1773	8.12064	278.5	278.778	289.476	278.327	278.639	283.901	79.6544	-0.0998344	0.847738	0.999968	no	up
Ccdc61	8.0737	7.99995	8.0873	8.11214	269.417	255.991	271.969	276.692	262.704	274.331	69.9683	-0.279167	0.616354	0.999968	no	up
Ccdc66	7.51203	7.6004	7.34308	7.29845	182.535	194.066	162.363	157.418	188.301	159.891	12.0329	2.4714	0.0762358	0.601927	no	down
Ccdc69	7.81859	7.8305	8.0036	8.00819	225.751	227.623	256.64	257.458	226.687	257.049	50.4425	-0.831692	0.199866	0.941659	no	up
Ccdc71	7.89179	7.78167	7.67197	7.80139	237.501	220.048	203.936	223.076	228.774	213.506	36.4296	0.586654	0.457696	0.999968	no	down
Ccdc74a	7.40856	7.37891	7.46538	7.49425	169.902	166.446	176.727	180.299	168.174	178.513	9.92432	-0.880649	0.535384	0.999968	no	up
Ccdc77	8.3428	8.47131	8.56479	8.42412	324.664	354.911	378.668	343.489	339.787	361.079	136.517	-0.270827	0.52041	0.999968	no	up
Ccdc80	7.36264	7.30344	7.24536	7.32408	164.58	157.963	151.73	160.239	161.271	155.984	4.65451	0.878415	0.673555	0.999968	no	down
Ccdc82	7.81027	7.78467	7.69483	7.72612	224.453	220.505	207.192	211.735	222.479	209.464	32.6113	0.487874	0.542975	0.999968	no	down
Ccdc84	7.91183	7.94411	7.93327	7.90894	240.823	246.273	244.428	240.341	243.548	242.385	50.4105	0.0365237	0.955026	0.999968	no	down
Ccdc86	7.73303	7.81687	7.78778	7.73039	212.753	225.483	220.981	212.364	219.118	216.672	33.8868	0.0874415	0.912312	0.999968	no	down
Ccdc9	8.8898	9.05144	8.76481	8.62426	474.347	530.585	434.983	394.603	502.466	414.793	235.69	0.691728	0.040195	0.424883	no	down
Ccdc90b	8.35066	8.44085	8.3661	8.27207	326.436	347.496	329.949	309.13	336.966	319.54	117.378	0.265251	0.548555	0.999968	no	down
Ccdc91	8.28413	8.34381	8.26824	8.18905	311.725	324.891	308.311	291.843	318.308	300.077	101.663	0.308268	0.511202	0.999968	no	down
Ccdc92	8.29701	8.44995	8.44644	8.32607	314.52	349.694	348.844	320.921	332.107	334.882	122.14	-0.0501922	0.909966	0.999968	no	up
Ccdc93	7.93835	7.87728	8.03232	8.06992	245.291	235.125	261.799	268.712	240.208	265.256	58.0977	-0.635485	0.297966	0.999968	no	up
Ccdc94	8.00236	7.93595	7.90217	7.97096	256.419	244.883	239.216	250.899	250.651	245.057	53.9942	0.15328	0.808648	0.999968	no	down
Ccdc97	8.88227	8.83417	8.70763	8.7431	471.878	456.405	418.078	428.484	464.141	423.281	219.127	0.328301	0.312516	0.999968	no	down
Cchcr1	8.23422	8.26999	8.26871	8.2134	301.125	308.684	308.41	296.811	304.905	302.611	96.9343	0.0492843	0.91731	0.999968	no	down
Ccl25	7.94415	7.86609	7.79422	7.87901	246.279	233.307	221.969	235.407	239.793	228.688	44.6623	0.349847	0.616831	0.999968	no	down
Ccl27a	7.86818	7.81896	7.81395	7.86244	233.645	225.809	225.026	232.718	229.727	228.872	41.065	0.0248201	0.972413	0.999968	no	down
Ccl5	8.27282	8.33665	8.51333	8.45019	309.291	323.282	365.4	349.753	316.286	357.577	125.17	-0.547171	0.197344	0.937496	no	up
Ccm2	9.6418	9.51033	9.54292	9.65575	798.863	729.283	745.941	806.622	764.073	776.281	529.153	-0.0558404	0.810219	0.999968	no	up
Ccna2	9.72645	9.87238	9.80593	9.69501	847.136	937.311	895.118	828.873	892.223	861.995	634.154	0.101	0.64385	0.999968	no	down
Ccnb1	9.13799	9.14076	9.11317	9.14985	563.392	564.472	553.78	568.042	563.932	560.911	329.713	0.0201892	0.940318	0.999968	no	down
Ccnb2	9.61591	9.58808	9.50986	9.56871	784.652	769.66	729.043	759.399	777.156	744.221	520.068	0.123098	0.583148	0.999968	no	down
Ccnc	8.1838	8.16853	8.05848	8.08032	290.782	287.722	266.59	270.657	289.252	268.623	77.35	0.39966	0.448665	0.999968	no	down
Ccnd1	9.94914	9.94782	10.2483	10.2186	988.528	987.628	1216.29	1191.54	988.078	1203.91	852.475	-0.483553	0.00857196	0.14915	no	up
Ccnd2	10.5643	10.5329	10.3389	10.3474	1514.19	1481.59	1295.16	1302.8	1497.89	1298.98	1149.72	0.330309	0.0468154	0.460506	no	down
Ccnd3	10.8974	10.8795	11.0953	11.0638	1907.44	1883.95	2187.93	2140.54	1895.7	2164.23	1781.39	-0.289727	0.0457472	0.455157	no	up
Ccndbp1	8.52151	8.50961	8.41229	8.47374	367.478	364.458	340.685	355.509	365.968	348.097	142.487	0.220105	0.579171	0.999968	no	down
Ccne1	8.93034	9.05103	9.05507	8.94498	487.865	530.434	531.923	492.84	509.149	512.382	280.836	-0.020668	0.945136	0.999968	no	up
Ccne2	7.22859	7.35223	7.12743	7.04471	149.976	163.397	139.82	132.029	156.687	135.925	3.265	4.45294	0.140486	0.825728	no	down
Ccnf	8.76733	8.78753	8.64892	8.61171	435.743	441.884	401.406	391.186	438.814	396.296	195.571	0.382319	0.263159	0.999968	no	down
Ccng1	8.81549	8.91421	9.17915	9.09738	450.534	482.441	579.697	547.751	466.488	563.724	287.191	-0.624972	0.0346494	0.391478	no	up
Ccng2	7.3283	7.31516	7.11976	7.15482	160.708	159.251	139.079	142.5	159.98	140.789	3.19391	3.64937	0.187787	0.924748	no	down
Ccnh	8.49075	8.55219	8.26591	8.2015	359.726	375.374	307.812	294.373	367.55	301.093	124.247	0.904678	0.0351517	0.394446	no	down
Ccni	8.6735	8.67788	7.82179	7.82891	408.304	409.546	226.252	227.372	408.925	226.812	125.567	3.09551	1.12529e-11	2.17077e-09	yes	down
Ccnj	7.62386	7.5072	7.53645	7.63129	197.247	181.924	185.652	198.266	189.586	191.959	18.3021	-0.22206	0.837619	0.999968	no	up
Ccnjl	7.62	7.66782	7.82541	7.78951	196.721	203.35	226.822	221.247	200.035	224.034	30.6938	-0.962212	0.247374	0.999968	no	up
Ccnk	10.0435	10.0217	10.0405	10.0569	1055.38	1039.52	1053.18	1065.16	1047.45	1059.17	805.391	-0.0302102	0.872294	0.999968	no	up
Ccnl1	8.84833	8.96735	9.05064	8.94501	460.907	500.542	530.292	492.853	480.725	511.572	267.615	-0.220836	0.472483	0.999968	no	up
Ccnl2	8.7912	8.72086	8.7866	8.83434	443.013	421.931	441.602	456.46	432.472	449.031	216.306	-0.149197	0.649719	0.999968	no	up
Ccnt1	8.04757	8.02051	8.15589	8.13222	264.582	259.665	285.211	280.571	262.124	282.891	73.0934	-0.428704	0.428306	0.999968	no	up
Ccnt2	7.74059	7.69652	7.82452	7.84156	213.869	207.436	226.68	229.374	210.653	228.027	35.0528	-0.640602	0.408764	0.999968	no	up
Ccny	7.30961	7.30825	7.12173	7.14905	158.639	158.49	139.269	141.931	158.565	140.6	2.94364	3.49413	0.220355	0.971407	no	down
Ccnyl1	8.22218	8.25922	8.43597	8.45933	298.622	306.389	346.322	351.976	302.506	349.149	117.072	-0.660044	0.128598	0.795965	no	up
Ccp110	7.91533	7.84243	7.36256	7.44443	241.407	229.513	164.571	174.179	235.46	169.375	29.8782	3.43721	0.000375676	0.0124631	yes	down
Ccpg1	7.96547	8.00079	8.23833	8.17803	249.946	256.141	301.985	289.623	253.043	295.804	75.005	-0.862821	0.10902	0.725144	no	up
Ccpg1os	7.44563	7.41903	7.42951	7.45852	174.325	171.14	172.387	175.889	172.732	174.138	9.76751	-0.133149	0.925533	0.999968	no	up
Ccrn4l	7.99189	8.07778	7.98286	7.90016	254.565	270.181	252.976	238.883	262.373	245.93	58.8374	0.423405	0.489667	0.999968	no	down
Ccs	8.44893	8.47669	8.50807	8.45692	349.447	356.236	364.07	351.388	352.841	357.729	140.109	-0.0592437	0.881778	0.999968	no	up
Ccsup	7.60037	7.62924	7.59893	7.55001	194.061	197.984	193.868	187.404	196.022	190.636	19.4444	0.327908	0.750145	0.999968	no	down
Ccser2	8.18245	8.1912	8.3658	8.36203	290.512	292.279	329.881	329.02	291.395	329.451	102.925	-0.587685	0.201041	0.943107	no	up
Cct2	11.1303	11.1427	11.3356	11.3092	2241.62	2260.94	2584.35	2537.45	2251.28	2560.9	2153	-0.275878	0.0459844	0.456209	no	up
Cct3	11.6577	11.6641	11.6501	11.6294	3230.84	3245.16	3213.93	3168.07	3238	3191	2956.3	0.0320504	0.802576	0.999968	no	down
Cct4	9.48466	9.69766	10.0478	9.89712	716.421	830.399	1058.47	953.517	773.41	1005.99	656.066	-0.708102	0.00249155	0.0579341	no	up
Cct5	10.9381	10.7961	10.9347	11.0755	1961.96	1778.02	1957.38	2158	1869.99	2057.69	1712.89	-0.226686	0.166385	0.879593	no	up
Cct6a	11.1002	11.0855	10.9112	10.9483	2195.3	2173.02	1925.7	1975.87	2184.16	1950.78	1814.87	0.246942	0.0888135	0.648787	no	down
Cct7	12.53	12.4648	12.6922	12.7029	5914.34	5652.84	6617.91	6667.14	5783.59	6642.52	5978.99	-0.279784	0.0152047	0.224345	no	up
Cct8	11.1173	11.1388	11.0428	11.0336	2221.54	2254.75	2109.69	2096.3	2238.15	2102.99	1915.05	0.135733	0.34085	0.999968	no	down
Ccz1	9.12668	9.0453	9.07386	9.15119	558.989	528.333	538.895	568.567	543.661	553.731	316.209	-0.0689354	0.805351	0.999968	no	up
Cd109	9.2581	9.22987	9.45897	9.47212	612.3	600.436	703.777	710.22	606.368	706.998	420.558	-0.445754	0.0669429	0.568333	no	up
Cd151	10.3781	10.1175	10.1822	10.4227	1330.86	1110.87	1161.87	1372.61	1220.87	1267.24	998.057	-0.110822	0.605167	0.999968	no	up
Cd164	7.84896	8.46676	7.7136	7.29876	230.554	353.792	209.906	157.451	292.173	183.679	80.9831	3.36614	0.0323523	0.374465	no	down
Cd248	7.35901	7.33028	7.13365	7.18996	164.165	160.929	140.425	146.013	162.547	143.219	3.87937	3.29568	0.191594	0.92657	no	down
Cd274	7.35913	7.35563	7.36772	7.3732	164.18	163.781	165.16	165.788	163.98	165.474	6.37734	-0.16238	0.925511	0.999968	no	up
Cd276	7.59912	7.64275	7.72581	7.6893	193.893	199.846	211.691	206.4	196.869	209.045	24.8298	-0.562087	0.539528	0.999968	no	up
Cd2up	8.16234	7.96311	7.6428	7.94859	286.489	249.536	199.853	247.039	268.013	223.446	58.8172	1.56512	0.0421727	0.435394	no	down
Cd2bp2	8.61943	8.58766	8.78066	8.74519	393.284	384.72	439.786	429.105	389.002	434.445	191.911	-0.416474	0.22507	0.977306	no	up
Cd302	7.89581	7.94002	7.78959	7.75907	238.164	245.575	221.258	216.628	241.869	218.943	42.3332	0.716613	0.312401	0.999968	no	down
Cd3eup	8.87875	8.90723	8.9455	8.88759	470.729	480.112	493.021	473.622	475.42	483.321	251.608	-0.057675	0.850001	0.999968	no	up
Cd44	9.24763	9.17863	9.1756	9.31617	607.875	579.484	578.271	637.449	593.68	607.86	368.132	-0.0753986	0.777075	0.999968	no	up
Cd47	8.45181	8.37099	8.32457	8.41567	350.144	331.068	320.585	341.483	340.606	331.034	123.6	0.137511	0.74904	0.999968	no	down
Cd59a	7.84285	7.84287	8.0047	8.00712	229.579	229.582	256.835	257.266	229.581	257.05	51.243	-0.738844	0.250369	0.999968	no	up
Cd63	12.4167	12.397	12.5833	12.5628	5467.68	5393.39	6136.72	6050.36	5430.54	6093.54	5515.27	-0.231463	0.0432038	0.440766	no	up
Cd68	7.895	7.86393	7.77516	7.79759	238.03	232.958	219.056	222.489	235.494	220.773	40.4746	0.466968	0.517397	0.999968	no	down
Cd72	7.6096	7.60205	7.43039	7.45893	195.308	194.288	172.492	175.939	194.798	174.216	15.5025	1.34268	0.249948	0.999968	no	down
Cd81	10.5549	10.4575	10.3567	10.4196	1504.28	1406.13	1311.26	1369.69	1455.21	1340.47	1148.53	0.194922	0.256241	0.999968	no	down
Cd82	7.82566	7.82074	7.79023	7.81428	226.86	226.089	221.357	225.078	226.475	223.218	38.1923	0.114264	0.877354	0.999968	no	down
Cd9	8.92359	8.88911	8.82823	8.86577	485.588	474.12	454.53	466.511	479.854	460.52	242.941	0.144105	0.641669	0.999968	no	down
Cd99l2	8.09412	8.0978	8.12334	8.10096	273.258	273.956	278.85	274.556	273.607	276.703	74.2181	-0.0631548	0.906293	0.999968	no	up
Cda	7.37482	7.34665	7.61267	7.63024	165.975	162.766	195.723	198.121	164.37	196.922	14.635	-2.4237	0.0490166	0.474101	no	up
Cdadc1	8.07241	8.06674	8.05361	8.04568	269.177	268.122	265.691	264.236	268.649	264.963	67.8434	0.0795221	0.887079	0.999968	no	down
Cdc123	9.9998	9.94535	10.158	10.1754	1023.86	985.936	1142.55	1156.34	1004.9	1149.45	832.171	-0.333908	0.0742734	0.600238	no	up
Cdc14a	7.7235	7.60855	7.51729	7.6828	211.351	195.165	183.202	205.473	203.258	194.337	23.4727	0.598979	0.549105	0.999968	no	down
Cdc14b	7.59027	7.59048	7.33207	7.35655	192.707	192.736	161.129	163.886	192.721	162.507	13.1827	2.40817	0.0675962	0.571087	no	down
Cdc16	9.21813	9.17659	9.03549	9.09342	595.57	578.669	524.752	546.251	587.119	535.502	328.695	0.289506	0.288383	0.999968	no	down
Cdc20	9.86026	9.79716	9.94761	9.97205	929.468	889.692	987.478	1004.35	909.58	995.917	708.782	-0.236189	0.235299	0.991603	no	up
Cdc25a	9.21911	9.17356	9.42207	9.46549	595.974	577.455	686.004	706.963	586.714	696.484	406.491	-0.505112	0.042259	0.435854	no	up
Cdc25b	8.88795	8.8701	8.9944	8.98676	473.738	467.913	510.017	507.324	470.826	508.67	261.488	-0.259155	0.384698	0.999968	no	up
Cdc25c	8.72006	8.68474	8.76169	8.77092	421.696	411.497	434.04	436.827	416.596	435.434	202.906	-0.166582	0.618928	0.999968	no	up
Cdc26	7.6346	7.57452	7.57415	7.62557	198.72	190.616	190.566	197.481	194.668	194.024	19.8811	0.0201756	0.984223	0.999968	no	down
Cdc27	8.33613	8.30578	7.75481	7.86899	323.166	316.438	215.988	233.778	319.802	224.883	80.079	2.13662	0.000267442	0.00950833	yes	down
Cdc34	10.784	10.8111	10.5868	10.5669	1763.26	1796.65	1538	1516.85	1779.95	1527.43	1403.6	0.345652	0.0270518	0.33708	no	down
Cdc37	9.73672	9.6762	9.68967	9.74482	853.187	818.136	825.814	857.99	835.662	841.902	595.189	-0.02477	0.907563	0.999968	no	up
Cdc37l1	7.98345	7.99138	8.20628	8.18205	253.08	254.475	295.35	290.431	253.778	292.891	73.8096	-0.796479	0.139902	0.825728	no	up
Cdc40	8.47176	8.54381	8.63837	8.56134	355.021	373.201	398.482	377.763	364.111	388.122	158.438	-0.263999	0.488501	0.999968	no	up
Cdc42	10.3688	10.4072	10.442	10.4545	1322.31	1357.93	1391.09	1403.23	1340.12	1397.16	1120.05	-0.0987653	0.55523	0.999968	no	up
Cdc42bpa	7.73235	7.59887	7.58154	7.73905	212.652	193.86	191.545	213.641	203.256	202.593	25.2006	0.0689716	0.942118	0.999968	no	down
Cdc42bpb	9.64078	9.66374	10.0128	9.96195	798.295	811.102	1033.13	997.343	804.699	1015.24	670.303	-0.598766	0.0030799	0.0697661	no	up
Cdc42bpg	7.78035	7.81221	8.00584	7.94617	219.846	224.755	257.039	246.623	222.3	251.831	47.2855	-0.846898	0.20739	0.955512	no	up
Cdc42ep1	8.1668	8.22659	8.15324	8.10427	287.376	299.537	284.688	275.187	293.456	279.937	83.3506	0.259092	0.613065	0.999968	no	down
Cdc42ep3	7.7163	7.7301	7.82714	7.82241	210.3	212.32	227.093	226.349	211.31	226.721	34.5759	-0.550045	0.478902	0.999968	no	up
Cdc42ep4	8.52966	8.47847	8.33161	8.39816	369.559	356.675	322.155	337.364	363.117	329.76	133.033	0.422177	0.306226	0.999968	no	down
Cdc42ep5	8.60277	8.5573	8.49572	8.50754	388.768	376.707	360.966	363.937	382.737	362.451	155.462	0.219604	0.562332	0.999968	no	down
Cdc42se1	8.65793	8.61409	8.69047	8.74014	403.922	391.831	413.135	427.607	397.877	420.371	187.534	-0.214994	0.538173	0.999968	no	up
Cdc42se2	8.84533	8.80335	8.94444	8.93548	459.95	446.759	492.658	489.605	453.354	491.132	246.171	-0.277909	0.365095	0.999968	no	up
Cdc45	8.63536	8.54471	8.71963	8.8131	397.65	373.435	421.571	449.787	385.543	435.679	189.828	-0.475692	0.180403	0.909089	no	up
Cdc5l	8.717	8.72688	8.6172	8.61785	420.803	423.695	392.678	392.855	422.249	392.766	186.141	0.272724	0.43338	0.999968	no	down
Cdc6	7.50493	7.43407	7.47906	7.56622	181.639	172.933	178.411	189.522	177.286	183.967	13.2236	-0.48363	0.699742	0.999968	no	up
Cdc7	7.88415	7.81573	7.89033	7.94524	236.246	225.304	237.26	246.465	230.775	241.863	46.0547	-0.352508	0.60575	0.999968	no	up
Cdc73	7.91747	8.01494	7.403	7.35279	241.766	258.665	169.249	163.46	250.216	166.354	36.8322	4.3251	4.28968e-06	0.000256814	yes	down
Cdca2	8.3397	8.27032	8.30304	8.34656	323.965	308.756	315.839	325.511	316.361	320.675	109.168	-0.0808253	0.857502	0.999968	no	up
Cdca3	10.4835	10.4069	10.2407	10.3341	1431.72	1357.62	1209.92	1290.86	1394.67	1250.39	1073.88	0.262299	0.137547	0.820636	no	down
Cdca4	9.44148	9.41517	9.52338	9.54411	695.294	682.727	735.91	746.557	689.011	741.233	475.443	-0.206068	0.372631	0.999968	no	up
Cdca5	8.29418	8.38671	8.29437	8.22224	313.904	334.696	313.946	298.635	324.3	306.291	106.672	0.284525	0.536587	0.999968	no	down
Cdca7	8.50399	8.69232	8.59599	8.46721	363.042	413.666	386.946	353.903	388.354	370.424	162.923	0.193872	0.623396	0.999968	no	down
Cdca7l	9.21272	9.25991	9.31093	9.26857	593.342	613.069	635.139	616.763	603.206	625.951	378.641	-0.114375	0.654462	0.999968	no	up
Cdca8	10.2315	10.201	10.212	10.1976	1202.22	1177.06	1186.11	1174.32	1189.64	1180.22	936.377	0.0224656	0.899435	0.999968	no	down
Cdh13	7.80006	7.80595	7.60004	7.61189	222.871	223.782	194.017	195.617	223.326	194.817	29.1618	1.18776	0.164062	0.875977	no	down
Cdh2	8.07483	8.04129	8.00397	8.05906	269.628	263.432	256.705	266.698	266.53	261.702	65.9783	0.118512	0.835722	0.999968	no	down
Cdip1	7.44757	7.50241	7.56519	7.55418	174.558	181.322	189.386	187.947	177.94	188.667	14.8456	-0.768061	0.518032	0.999968	no	up
Cdipt	9.55273	9.6014	9.66794	9.62744	751.032	776.799	813.467	790.95	763.916	802.209	541.179	-0.135746	0.538376	0.999968	no	up
Cdk1	7.35704	7.37752	7.46425	7.44965	163.942	166.286	176.589	174.811	165.114	175.7	8.72929	-0.964825	0.522792	0.999968	no	up
Cdk10	8.45452	8.44167	8.67913	8.65024	350.804	347.692	409.901	401.773	349.248	405.837	161.033	-0.602346	0.105742	0.713531	no	up
Cdk11b	8.28314	8.29586	8.42487	8.39591	311.511	314.27	343.669	336.839	312.891	340.254	115.974	-0.379881	0.381667	0.999968	no	up
Cdk13	7.39972	7.37787	7.16598	7.14842	168.864	166.326	143.607	141.87	167.595	142.738	5.08284	4.21018	0.0760078	0.601927	no	down
Cdk14	7.56837	7.52697	7.50965	7.55227	189.804	184.436	182.234	187.698	187.12	184.966	15.5619	0.141437	0.901681	0.999968	no	down
Cdk15	8.71451	8.7718	8.7633	8.72017	420.078	437.094	434.527	421.729	428.586	428.128	204.714	0.00562465	0.986623	0.999968	no	down
Cdk16	9.47271	9.52547	9.3832	9.32905	710.509	736.976	667.765	643.166	723.743	655.466	451.306	0.287083	0.229492	0.988121	no	down
Cdk17	7.84132	7.90986	7.48821	7.44412	229.336	240.494	179.546	174.142	234.915	176.844	30.5719	2.75035	0.00196669	0.0485473	yes	down
Cdk18	8.39843	8.47165	8.27903	8.22579	337.427	354.994	310.626	299.37	346.21	304.998	115.834	0.586562	0.183566	0.915808	no	down
Cdk19	7.68413	7.67511	7.62769	7.62861	205.662	204.38	197.771	197.897	205.021	197.834	23.7815	0.330363	0.722408	0.999968	no	down
Cdk2	10.0231	10.1375	10.1708	10.0635	1040.54	1126.43	1152.67	1070.11	1083.49	1111.39	849.602	-0.0675651	0.727299	0.999968	no	up
Cdk20	7.80128	7.81051	7.80805	7.81016	223.059	224.491	224.108	224.436	223.775	224.272	37.5718	-0.0193037	0.979331	0.999968	no	up
Cdk2up1	10.5975	10.7496	9.96428	9.85093	1549.35	1721.64	998.961	923.473	1635.5	961.217	1089.2	1.27281	1.10773e-11	2.17077e-09	yes	down
Cdk2up2	8.79376	8.83143	8.60796	8.57798	443.797	455.539	390.169	382.145	449.668	386.157	196.515	0.567958	0.0965228	0.681212	no	down
Cdk3-ps	7.21335	7.21935	7.3606	7.33063	148.4	149.019	164.347	160.968	148.709	162.657	4.06851	-2.25605	0.315495	0.999968	no	up
Cdk4	11.5252	11.5824	11.4974	11.4889	2947.42	3066.5	2891.17	2874.11	3006.96	2882.64	2691.59	0.0919504	0.485923	0.999968	no	down
Cdk5	8.78415	8.78405	8.74811	8.75339	440.851	440.82	429.975	431.553	440.835	430.764	211.364	0.0829578	0.800441	0.999968	no	down
Cdk5r1	7.44698	7.45737	7.48607	7.46054	174.488	175.749	179.279	176.136	175.119	177.708	11.0811	-0.196531	0.88342	0.999968	no	up
Cdk5r2	7.57785	7.55026	7.58123	7.59985	191.056	187.437	191.503	193.992	189.247	192.748	18.0813	-0.213303	0.840747	0.999968	no	up
Cdk5rup1	7.91068	7.87452	7.8457	7.89893	240.631	234.674	230.033	238.68	237.653	234.356	45.693	0.108523	0.873576	0.999968	no	down
Cdk5rup2	8.62442	8.60314	8.80364	8.79185	394.646	388.869	446.848	443.211	391.757	445.03	196.884	-0.47363	0.16271	0.871879	no	up
Cdk5rup3	8.82066	8.66265	8.6711	8.80521	452.152	405.245	407.627	447.335	428.699	427.481	205.116	-0.00342485	0.992237	0.999968	no	up
Cdk7	7.40517	7.40869	7.65474	7.64127	169.503	169.917	201.514	199.641	169.71	200.578	16.4971	-2.0226	0.0757633	0.601927	no	up
Cdk8	7.81993	7.82043	7.95695	7.92778	225.961	226.039	248.474	243.5	226	245.987	46.0895	-0.578593	0.391956	0.999968	no	up
Cdk9	7.59328	7.58821	7.74721	7.74657	193.111	192.432	214.854	214.759	192.771	214.806	25.6422	-0.989372	0.271913	0.999968	no	up
Cdkl2	7.44815	7.48807	7.48552	7.45708	174.629	179.528	179.212	175.713	177.079	177.462	11.4531	-0.0389849	0.976502	0.999968	no	up
Cdkl3	7.4862	7.49856	7.57168	7.56459	179.297	180.839	190.24	189.307	180.068	189.774	15.1066	-0.611387	0.597545	0.999968	no	up
Cdkn1a	10.1313	10.097	9.75198	9.79297	1121.6	1095.21	862.26	887.109	1108.4	874.685	750.34	0.595858	0.00219725	0.052739	no	down
Cdkn1b	7.53177	7.61949	7.57557	7.5271	185.049	196.651	190.754	184.451	190.85	187.603	17.5818	0.164454	0.880462	0.999968	no	down
Cdkn2aip	7.40176	7.39604	7.33286	7.33179	169.103	168.434	161.217	161.097	168.769	161.157	6.57739	0.812473	0.637008	0.999968	no	down
Cdkn2aipnl	9.60061	9.51012	9.61324	9.67748	776.374	729.176	783.203	818.862	752.775	801.032	536.072	-0.181969	0.41931	0.999968	no	up
Cdkn2c	8.38439	8.43675	8.37932	8.3137	334.159	346.51	332.986	318.18	340.335	325.583	121.2	0.215477	0.615975	0.999968	no	down
Cdkn2d	9.34344	9.24591	9.4294	9.48656	649.614	607.149	689.499	717.365	628.382	703.432	429.892	-0.338885	0.170441	0.890414	no	up
Cdkn3	8.19447	8.19904	8.18406	8.23901	292.943	293.87	290.835	302.127	293.407	296.481	90.5327	-0.0567278	0.907867	0.999968	no	up
Cdo1	7.31463	7.27237	7.13442	7.20843	159.193	154.597	140.499	147.895	156.895	144.197	2.95266	2.44555	0.382381	0.999968	no	down
Cdon	7.78948	7.69479	7.71651	7.80887	221.241	207.188	210.329	224.235	214.214	217.282	32.4801	-0.144778	0.859186	0.999968	no	up
Cdpf1	8.78561	8.72914	8.6128	8.69307	441.299	424.358	391.481	413.881	432.829	402.681	195.752	0.278016	0.421916	0.999968	no	down
Cdr2	8.26195	8.28356	8.04257	8.03465	306.969	311.602	263.666	262.223	309.286	262.944	84.0082	0.856134	0.0926169	0.663698	no	down
Cdr2l	8.53742	8.67906	8.55798	8.42493	371.552	409.88	376.884	343.683	390.716	360.283	158.517	0.354227	0.370435	0.999968	no	down
Cdrt4	7.3161	7.34003	7.34066	7.32483	159.355	162.021	162.091	160.322	160.688	161.206	5.11519	-0.0779725	0.967744	0.999968	no	up
Cds2	8.32032	8.21719	8.08078	8.15307	319.644	297.591	270.744	284.655	308.617	277.7	89.306	0.537553	0.284362	0.999968	no	down
Cdt1	9.88568	9.85826	9.87779	9.86581	945.991	928.18	940.829	933.052	937.085	936.94	691.885	0.000149811	0.999398	0.999968	no	down
Cdv3	8.91719	8.89832	8.85727	8.84002	483.44	477.155	463.771	458.258	480.298	461.014	243.839	0.141029	0.646605	0.999968	no	down
Cdyl	7.68975	7.72561	7.5611	7.54035	206.465	211.661	188.851	186.154	209.063	187.503	22.6144	1.06377	0.269685	0.999968	no	down
Cebpb	7.9693	8.01428	8.09718	8.06618	250.609	258.547	273.838	268.016	254.578	270.927	65.045	-0.370496	0.519191	0.999968	no	up
Cebpz	8.33514	8.38807	8.33142	8.30364	322.944	335.013	322.113	315.968	328.978	319.041	113.647	0.147422	0.737804	0.999968	no	down
Cebpzos	8.31577	8.38273	8.56732	8.48239	318.637	333.775	379.332	357.647	326.206	368.49	134.185	-0.526544	0.201495	0.94406	no	up
Cecr5	7.76764	7.77974	7.69585	7.68723	217.917	219.753	207.34	206.104	218.835	206.722	30.5826	0.471507	0.567549	0.999968	no	down
Cela1	8.57886	8.50031	8.48595	8.56469	382.379	362.116	358.531	378.643	372.248	368.587	153.195	0.041112	0.915427	0.999968	no	down
Celf1	8.90459	8.9165	8.50716	8.46856	479.236	483.209	363.841	354.235	481.223	359.038	202.114	1.10082	0.00120065	0.0320696	yes	down
Celf2	7.40438	7.33872	7.31114	7.37589	169.41	161.873	158.808	166.098	165.642	162.453	6.269	0.36908	0.835254	0.999968	no	down
Celsr2	7.40507	7.43878	7.42234	7.3891	169.492	173.499	171.533	167.625	171.495	169.579	8.59841	0.197215	0.896394	0.999968	no	down
Celsr3	7.31857	7.39201	7.37031	7.32534	159.628	167.965	165.456	160.379	163.796	162.918	6.16145	0.0272078	0.987926	0.999968	no	down
Cenpa	10.4849	10.456	10.2659	10.3105	1433.05	1404.67	1231.23	1269.91	1418.86	1250.57	1085.75	0.296523	0.0820018	0.624425	no	down
Cenpb	10.249	10.3704	10.14	10.0716	1216.91	1323.78	1128.37	1076.12	1270.34	1102.25	942.631	0.34856	0.0610827	0.536056	no	down
Cenpc1	7.86106	7.91698	7.95629	7.90633	232.496	241.685	248.36	239.907	237.09	244.133	48.8695	-0.206985	0.754184	0.999968	no	up
Cenpe	8.43252	8.31103	8.3815	8.4835	345.495	317.591	333.489	357.922	331.543	345.706	126.288	-0.217408	0.614203	0.999968	no	up
Cenpf	7.55793	7.39045	7.41659	7.58391	188.436	167.782	170.851	191.859	178.109	181.355	13.2201	-0.307821	0.814709	0.999968	no	up
Cenph	9.01921	9.04835	9.03745	8.98965	518.864	529.451	525.465	508.339	524.158	516.902	289.798	0.052767	0.853724	0.999968	no	down
Cenpi	7.65869	7.71025	7.76366	7.69877	202.067	209.419	217.317	207.759	205.743	212.538	28.3931	-0.28265	0.742376	0.999968	no	up
Cenpj	7.66118	7.68259	7.73864	7.72604	202.417	205.442	213.582	211.724	203.929	212.653	27.8219	-0.364867	0.672363	0.999968	no	up
Cenpk	7.65402	7.64644	7.3897	7.40544	201.414	200.359	167.696	169.535	200.886	168.615	16.4443	2.14459	0.0641195	0.552467	no	down
Cenpl	7.95219	7.97118	8.0766	8.04635	247.655	250.936	269.959	264.357	249.296	267.158	61.6616	-0.412322	0.482793	0.999968	no	up
Cenpm	8.70643	8.52252	8.54759	8.6817	417.729	367.734	374.18	410.63	392.732	392.405	174.036	-0.0257174	0.94643	0.999968	no	up
Cenpn	8.40048	8.38768	8.4906	8.48471	337.907	334.921	359.689	358.222	336.414	358.955	133.723	-0.278335	0.492522	0.999968	no	up
Cenpp	7.70312	7.80731	7.77827	7.68764	208.387	223.993	219.53	206.162	216.19	212.846	31.7735	0.139415	0.866043	0.999968	no	down
Cenpq	8.12692	8.1231	8.3351	8.36373	279.542	278.804	322.935	329.407	279.173	326.171	97.2544	-0.768346	0.10451	0.710163	no	up
Cenpt	8.31064	8.24786	8.35913	8.40399	317.506	303.986	328.359	338.729	310.746	333.544	112.341	-0.342504	0.441361	0.999968	no	up
Cenpu	7.7361	7.66564	7.72555	7.76145	213.206	203.042	211.652	216.985	208.124	214.319	29.9137	-0.300456	0.720563	0.999968	no	up
Cenpv	8.89031	8.93898	8.92912	8.88613	474.515	490.797	487.455	473.141	482.656	480.298	253.256	0.0207054	0.945763	0.999968	no	down
Cenpw	7.70856	7.70952	7.19434	7.23111	209.175	209.313	146.458	150.239	209.244	148.348	18.4994	5.4249	0.000416188	0.0136764	yes	down
Cep104	7.84702	7.80292	7.81939	7.84623	230.243	223.313	225.876	230.118	226.778	227.997	39.8548	-0.0548289	0.939802	0.999968	no	up
Cep112	7.31254	7.30171	7.081	7.08814	158.962	157.774	135.392	136.064	158.368	135.728	2.79367	4.8325	0.125077	0.784994	no	down
Cep120	7.86074	7.87365	8.04946	8.004	232.443	234.533	264.929	256.711	233.488	260.82	54.2287	-0.702881	0.261599	0.999968	no	up
Cep128	7.59295	7.74732	7.84558	7.74014	193.065	214.87	230.015	213.803	203.968	221.909	31.9892	-0.84003	0.328141	0.999968	no	up
Cep131	7.87119	7.90594	7.88209	7.86491	234.133	239.843	235.909	233.118	236.988	234.513	45.452	0.0778736	0.908969	0.999968	no	down
Cep135	7.81926	7.82513	7.86659	7.87256	225.857	226.776	233.388	234.357	226.316	233.872	41.6256	-0.233846	0.741583	0.999968	no	up
Cep152	7.89519	7.8788	7.88147	7.92071	238.061	235.373	235.808	242.31	236.717	239.059	46.9722	-0.0715051	0.915095	0.999968	no	up
Cep162	7.68225	7.71932	7.69452	7.64875	205.394	210.739	207.149	200.679	208.067	203.914	26.4373	0.204494	0.817682	0.999968	no	down
Cep164	7.74387	7.73531	7.64166	7.6565	214.356	213.089	199.696	201.761	213.723	200.729	27.2781	0.548195	0.529939	0.999968	no	down
Cep170	7.82149	7.9123	7.38089	7.30321	226.206	240.902	166.675	157.937	233.554	162.306	28.7482	4.33232	5.12877e-05	0.00222986	yes	down
Cep170b	8.81955	8.83321	8.93735	8.92312	451.802	456.1	490.242	485.431	453.951	487.837	243.731	-0.246094	0.424048	0.999968	no	up
Cep19	7.91763	7.93439	8.06154	8.03661	241.793	244.618	267.156	262.579	243.205	264.868	58.6897	-0.520646	0.386871	0.999968	no	up
Cep192	8.1998	8.23409	8.27664	8.24343	294.026	301.098	310.11	303.055	297.562	306.582	95.4688	-0.151693	0.750559	0.999968	no	up
Cep250	9.0442	9.00772	8.7518	8.74759	527.928	514.747	431.078	429.821	521.337	430.45	250.853	0.653537	0.0319754	0.372581	no	down
Cep290	7.53878	7.4943	7.24155	7.2846	185.951	180.305	151.33	155.913	183.128	153.621	9.39739	3.10138	0.0535969	0.499391	no	down
Cep295	7.54513	7.76079	7.71516	7.54668	186.772	216.886	210.133	186.972	201.829	198.553	24.4334	0.0470201	0.962475	0.999968	no	down
Cep350	7.7625	7.79576	7.73243	7.70174	217.142	222.206	212.664	208.187	219.674	210.425	31.9486	0.359252	0.65704	0.999968	no	down
Cep41	7.67196	7.64748	7.41321	7.42096	203.934	200.504	170.45	171.369	202.219	170.91	17.2583	1.98793	0.0762575	0.601927	no	down
Cep44	7.9122	7.90923	7.94058	7.95662	240.884	240.389	245.671	248.417	240.637	247.044	51.0667	-0.17152	0.789538	0.999968	no	up
Cep55	8.53054	8.53572	7.74088	7.72422	369.784	371.115	213.912	211.457	370.45	212.685	102.037	3.23509	2.09783e-10	3.46875e-08	yes	down
Cep57	8.17615	8.20382	8.10945	8.11611	289.246	294.845	276.176	277.456	292.046	276.816	81.7945	0.28253	0.582046	0.999968	no	down
Cep57l1	7.82364	7.83473	7.79354	7.80507	226.543	228.291	221.865	223.645	227.417	222.755	38.3682	0.154738	0.834038	0.999968	no	down
Cep63	8.2159	8.18537	8.15638	8.16233	297.326	291.101	285.309	286.487	294.213	285.898	85.964	0.147791	0.767787	0.999968	no	down
Cep68	7.53299	7.45332	7.50899	7.58107	185.206	175.256	182.15	191.483	180.231	186.817	14.5354	-0.497089	0.677899	0.999968	no	up
Cep70	7.45834	7.54366	7.28858	7.21323	175.867	186.581	156.344	148.388	181.224	152.366	9.00012	3.29328	0.0506488	0.481843	no	down
Cep76	7.7429	7.87048	7.96475	7.87764	214.212	234.019	249.822	235.183	224.115	242.502	44.8155	-0.623356	0.382037	0.999968	no	up
Cep78	7.80369	7.85099	7.91154	7.89793	223.431	230.878	240.775	238.513	227.155	239.644	44.2492	-0.388457	0.57493	0.999968	no	up
Cep83	7.82971	7.78199	7.81343	7.84906	227.498	220.096	224.945	230.571	223.797	227.758	38.7911	-0.151693	0.836859	0.999968	no	up
Cep83os	7.29595	7.38554	7.23185	7.12624	157.144	167.213	150.315	139.705	162.179	145.01	4.04857	3.23232	0.199646	0.941571	no	down
Cep85	8.06995	8.04334	8.00229	8.05634	268.717	263.807	256.406	266.195	266.262	261.301	65.8064	0.122889	0.82989	0.999968	no	down
Cep89	8.5058	8.5039	8.74458	8.70014	363.498	363.019	428.923	415.913	363.259	422.418	174.726	-0.585153	0.102817	0.703362	no	up
Cep95	7.90985	7.87609	7.84772	7.87639	240.494	234.931	230.356	234.979	237.712	232.668	45.0397	0.152043	0.824174	0.999968	no	down
Cep97	7.48316	7.49031	7.47698	7.47155	178.918	179.807	178.154	177.485	179.363	177.819	11.9886	0.115202	0.928874	0.999968	no	down
Cept1	7.48737	7.51852	7.32288	7.32186	179.442	183.358	160.105	159.993	181.4	160.049	9.66868	1.99433	0.182632	0.913335	no	down
Cercam	7.35666	7.2812	7.13786	7.24162	163.899	155.546	140.835	151.337	159.723	146.086	3.67305	2.52773	0.329369	0.999968	no	down
Cerk	8.52487	8.48309	8.70945	8.70024	368.335	357.821	418.606	415.942	363.078	417.274	172.359	-0.548894	0.129163	0.798218	no	up
Cers2	10.1504	10.1452	9.85037	9.90655	1136.53	1132.45	923.116	959.775	1134.49	941.446	796.143	0.464457	0.0145558	0.217232	no	down
Cers4	7.45651	7.48562	7.57534	7.51546	175.644	179.224	190.724	182.969	177.434	186.846	14.0244	-0.613086	0.611189	0.999968	no	up
Cers5	9.27282	9.2476	9.37175	9.36741	618.583	607.861	662.489	660.496	613.222	661.493	401.088	-0.222984	0.367779	0.999968	no	up
Cetn2	8.12341	8.00227	8.27496	8.36669	278.862	256.403	309.751	330.085	267.633	319.918	91.0118	-0.960248	0.0601609	0.531098	no	up
Cetn3	9.18422	9.16486	9.48276	9.49362	581.736	573.98	715.477	720.881	577.858	718.179	413.81	-0.634655	0.00957218	0.160054	no	up
Cfup126	7.46069	7.51569	7.67921	7.62115	176.154	182.999	204.962	196.876	179.576	200.919	18.3827	-1.23209	0.250401	0.999968	no	up
Cfup20	9.33721	9.36419	9.2805	9.25896	646.814	659.025	621.881	612.665	652.92	617.273	398.279	0.166945	0.502472	0.999968	no	down
Cfup36	8.7552	8.80283	8.90111	8.85822	432.093	446.596	478.08	464.078	439.344	471.079	229.414	-0.247414	0.43733	0.999968	no	up
Cfup69	7.21523	7.09729	7.18664	7.29978	148.593	136.93	145.678	157.563	142.762	151.62	2.14154	-2.42881	0.45728	0.999968	no	up
Cfup74	7.29221	7.30856	7.38907	7.37882	156.737	158.525	167.622	166.435	157.631	167.029	5.73761	-1.11362	0.54537	0.999968	no	up
Cfup97	7.75341	7.79173	7.94271	7.90461	215.779	221.587	246.032	239.621	218.683	242.827	42.5669	-0.749541	0.288589	0.999968	no	up
Cfb	7.54514	7.52553	7.51851	7.54926	186.773	184.251	183.357	187.307	185.512	185.332	15.2462	0.0151735	0.989503	0.999968	no	down
Cfdp1	9.88349	9.79464	9.73522	9.87389	944.557	888.14	852.303	938.289	916.348	895.296	663.164	0.0689128	0.745638	0.999968	no	down
Cfl1	13.6747	13.7261	13.4439	13.4077	13076.7	13551.1	11143.1	10867	13313.9	11005.1	11944	0.374787	0.000524015	0.0165917	no	down
Cfl2	7.60207	7.71926	8.0508	7.99343	194.291	210.731	265.175	254.838	202.511	260.006	46.528	-1.94356	0.00873905	0.150938	no	up
Cflar	8.51969	8.52662	8.57212	8.54992	367.013	368.78	380.597	374.786	367.897	377.692	155.21	-0.106529	0.778308	0.999968	no	up
Cfp	7.753	7.69542	7.61529	7.64579	215.718	207.278	196.079	200.268	211.498	198.174	26.0993	0.575921	0.519994	0.999968	no	down
Cftr	7.27638	7.32604	7.40766	7.34811	155.027	160.457	169.796	162.93	157.742	166.363	5.7219	-1.02632	0.579819	0.999968	no	up
Cggbp1	7.68053	7.75554	7.22059	7.2087	205.149	216.097	149.147	147.923	210.623	148.535	19.7622	5.50981	0.000220838	0.00821597	yes	down
Cgn	7.28113	7.23862	7.33472	7.34326	155.538	151.022	161.425	162.383	153.28	161.904	4.49742	-1.41507	0.504586	0.999968	no	up
Cgrrf1	8.72621	8.72075	8.64253	8.64203	423.497	421.897	399.634	399.493	422.697	399.563	189.249	0.210369	0.542336	0.999968	no	down
Chac1	8.01776	8.04586	8.18956	8.19796	259.171	264.268	291.946	293.652	261.72	292.799	76.7461	-0.614744	0.246202	0.999968	no	up
Chac2	7.61051	7.56184	7.19999	7.2967	195.43	188.947	147.032	157.226	192.189	152.129	12.7847	3.68883	0.0175367	0.247869	no	down
Chadl	7.47832	7.39659	7.196	7.33453	178.319	168.498	146.627	161.404	173.409	154.015	7.93126	2.42052	0.192049	0.927935	no	down
Chaf1a	9.36294	9.53461	9.6565	9.47476	658.457	741.656	807.043	711.519	700.056	759.281	491.108	-0.238764	0.343653	0.999968	no	up
Chaf1b	9.49473	9.52416	9.62405	9.61097	721.438	736.307	789.093	781.973	728.873	785.533	516.348	-0.205186	0.3583	0.999968	no	up
Champ1	8.43684	8.47528	8.55325	8.52634	346.531	355.887	375.65	368.709	351.209	372.179	145.728	-0.243422	0.533683	0.999968	no	up
Chchd1	9.37481	9.43272	9.60302	9.54827	663.895	691.085	777.671	748.713	677.49	763.192	481.325	-0.334328	0.150717	0.849579	no	up
Chchd10	11.972	12.0048	12.2777	12.2545	4017.16	4109.63	4965.33	4886.05	4063.4	4925.69	4250.33	-0.391714	0.00111859	0.0305473	no	up
Chchd2	12.1071	12.1156	12.3829	12.3433	4411.74	4437.7	5341.18	5196.53	4424.72	5268.86	4603.85	-0.353638	0.0027992	0.0646546	no	up
Chchd3	10.6143	10.5007	10.1528	10.2867	1567.54	1448.86	1138.42	1249.09	1508.2	1193.76	1108.81	0.554127	0.00239856	0.0562743	no	down
Chchd4	10.3285	10.3611	10.5026	10.4842	1285.84	1315.26	1450.76	1432.34	1300.55	1441.55	1120.94	-0.24016	0.152366	0.851953	no	up
Chchd5	8.40618	8.443	8.53287	8.52044	339.244	348.013	370.383	367.205	343.629	368.794	141.21	-0.299264	0.450497	0.999968	no	up
Chchd6	9.29554	9.34259	9.52311	9.458	628.401	649.23	735.768	703.303	638.816	719.535	441.718	-0.340574	0.157106	0.862014	no	up
Chchd7	8.61834	8.82812	8.79638	8.63032	392.986	454.494	444.606	396.264	423.74	420.435	200.569	0.0233168	0.949406	0.999968	no	down
Chd1l	8.31882	8.22616	8.15402	8.22209	319.311	299.448	284.842	298.603	309.38	291.722	94.6802	0.294265	0.545061	0.999968	no	down
Chd2	8.06368	8.03554	8.03384	8.07038	267.552	262.385	262.076	268.799	264.968	265.437	66.6132	-0.0129398	0.981781	0.999968	no	up
Chd3	8.94609	8.96869	8.81377	8.8105	493.222	501.009	449.996	448.977	497.116	449.486	246.388	0.344119	0.261969	0.999968	no	down
Chd3os	7.50048	7.52964	7.20096	7.14991	181.08	184.777	147.131	142.016	182.929	144.573	9.13359	5.14404	0.0119616	0.188794	no	down
Chd4	10.2977	10.2935	10.4094	10.3778	1258.66	1255.01	1359.96	1330.55	1256.83	1345.26	1051.75	-0.160096	0.348699	0.999968	no	up
Chd6	8.11049	8.05989	8.18076	8.22969	276.377	266.851	290.171	300.181	271.614	295.176	80.9727	-0.452999	0.382881	0.999968	no	up
Chd7	7.2891	7.35307	7.34017	7.31069	156.4	163.491	162.036	158.759	159.945	160.397	5.15858	-0.176693	0.928234	0.999968	no	up
Chd8	8.86189	8.87993	9.05676	9.05256	465.26	471.113	532.545	530.998	468.187	531.771	271.407	-0.420922	0.151598	0.850078	no	up
Chd9	7.17553	7.31705	7.47914	7.37877	144.56	159.46	178.421	166.429	152.01	172.425	7.25808	-2.74348	0.154132	0.856383	no	up
Chek1	7.47702	7.44688	7.43283	7.50084	178.158	174.476	172.785	181.125	176.317	176.955	11.489	-0.00572902	0.996581	0.999968	no	up
Chek2	8.55834	8.56122	8.44106	8.40222	376.978	377.731	347.546	338.315	377.355	342.93	145.05	0.403604	0.303115	0.999968	no	down
Cherp	9.51899	9.54434	9.43578	9.41506	733.673	746.676	692.552	682.678	740.175	687.615	474.234	0.207553	0.369871	0.999968	no	down
Chfr	8.08174	8.02306	8.07861	8.14077	270.923	260.125	270.336	282.238	265.524	276.287	71.0814	-0.240555	0.663793	0.999968	no	up
Chic1	7.75013	7.73918	7.61328	7.66769	215.288	213.661	195.806	203.331	214.475	199.568	27.7137	0.664493	0.448781	0.999968	no	down
Chic2	7.88117	7.89971	7.84833	7.84558	235.759	238.808	230.453	230.014	237.283	230.233	44.1119	0.210376	0.760539	0.999968	no	down
Chid1	7.69579	7.64818	7.66663	7.66137	207.331	200.601	203.182	202.442	203.966	202.812	25.409	0.0428852	0.962145	0.999968	no	down
Chka	8.1727	8.17483	8.20862	8.19207	288.554	288.982	295.828	292.455	288.768	294.141	86.9424	-0.0946845	0.848989	0.999968	no	up
Chkb	9.07165	9.07122	8.97691	8.99171	538.071	537.909	503.87	509.066	537.99	506.468	291.427	0.194557	0.493845	0.999968	no	down
Chm	7.36979	7.35224	7.54038	7.58643	165.397	163.397	186.157	192.196	164.397	189.177	12.425	-1.95801	0.135281	0.815997	no	up
Chml	7.37586	7.30126	7.31319	7.42228	166.094	157.724	159.034	171.526	161.909	165.28	6.48491	-0.27602	0.876957	0.999968	no	up
Chmp1a	9.06307	8.99458	9.26466	9.27514	534.88	510.079	615.094	619.576	522.479	617.335	339.541	-0.523554	0.0514382	0.486677	no	up
Chmp1b	7.78987	7.80976	7.25925	7.316	221.301	224.374	153.197	159.343	222.838	156.27	25.052	4.32753	0.000259799	0.00936446	yes	down
Chmp2a	9.93078	9.93387	9.91148	9.87242	976.029	978.124	963.059	937.332	977.077	950.196	718.522	0.0744424	0.704428	0.999968	no	down
Chmp2b	8.76684	8.82012	8.79424	8.7453	435.593	451.981	443.947	429.138	443.787	436.542	215.386	0.0674679	0.837021	0.999968	no	down
Chmp3	8.70688	8.74475	8.63785	8.61705	417.861	428.975	398.339	392.637	423.418	395.488	187.943	0.259258	0.455818	0.999968	no	down
Chmp4b	10.0151	10.0147	9.90186	9.88574	1034.81	1034.47	956.659	946.026	1034.64	951.343	746.933	0.211032	0.274404	0.999968	no	down
Chmp5	8.36033	8.37327	8.43153	8.44546	328.632	331.592	345.258	348.607	330.112	346.932	125.939	-0.218296	0.601013	0.999968	no	up
Chmp6	9.64141	9.68146	10.145	10.0986	798.646	821.124	1132.27	1096.45	809.885	1114.36	725.807	-0.811826	3.8477e-05	0.00169837	no	up
Chmp7	8.72832	8.6584	8.72858	8.80402	424.118	404.052	424.193	446.966	414.085	435.579	201.748	-0.199463	0.55859	0.999968	no	up
Chn2	7.81865	7.867	8.20778	8.14476	225.761	233.454	295.657	283.02	229.608	289.339	65.0511	-1.40072	0.0162277	0.235766	no	up
Chordc1	7.54133	7.82639	7.41713	7.22572	186.28	226.975	170.915	149.678	206.627	160.296	21.8246	3.44068	0.00614604	0.117044	no	down
Chp1	9.1992	9.34367	9.27871	9.20972	587.806	649.719	621.112	592.11	618.762	606.611	379.829	0.0617533	0.814506	0.999968	no	down
Chpf	9.79654	9.82984	10.0381	9.97174	889.307	910.074	1051.38	1004.14	899.691	1027.76	720.027	-0.33732	0.0883137	0.647406	no	up
Chpf2	8.48212	8.48254	8.6219	8.59365	357.579	357.683	393.96	386.319	357.631	390.139	156.716	-0.349608	0.353421	0.999968	no	up
Chpt1	7.91101	8.00954	7.73174	7.65042	240.686	257.698	212.561	200.912	249.192	206.737	42.2422	1.40286	0.0551167	0.5072	no	down
Chrac1	8.94783	8.86195	8.76028	8.86634	493.818	465.278	433.618	466.697	479.548	450.157	238.67	0.232128	0.468842	0.999968	no	down
Chrnb1	7.29108	7.30173	7.27895	7.28601	156.615	157.776	155.304	156.066	157.195	155.685	3.7859	0.22774	0.918543	0.999968	no	down
Chrnb2	7.39707	7.38819	7.41627	7.40628	168.554	167.52	170.813	169.633	168.037	170.223	8.09391	-0.207793	0.893648	0.999968	no	up
Chst10	7.1378	7.26144	7.28304	7.19797	140.829	153.43	155.745	146.827	147.13	151.286	2.59539	-1.41822	0.635475	0.999968	no	up
Chst12	8.39226	8.39795	8.41461	8.42051	335.986	337.314	341.233	342.632	336.65	341.932	126.295	-0.0683169	0.869755	0.999968	no	up
Chst14	8.21433	8.26232	8.22721	8.18263	297.002	307.047	299.666	290.548	302.025	295.107	92.6482	0.127697	0.792528	0.999968	no	down
Chsy1	8.03033	8.05823	8.09186	8.04525	261.44	266.544	272.83	264.156	263.992	268.493	67.479	-0.0986973	0.860915	0.999968	no	up
Chsy3	7.7084	8.20781	7.65903	7.38009	209.151	295.664	202.114	166.582	252.407	184.348	57.464	2.62027	0.0024736	0.0577747	no	down
Chtf18	8.63169	8.70805	8.6448	8.54445	396.64	418.199	400.262	373.368	407.419	386.815	177.244	0.224482	0.538309	0.999968	no	down
Chtf8	8.9073	8.84393	9.03022	9.05616	480.137	459.503	522.838	532.325	469.82	527.581	270.734	-0.392883	0.185218	0.918768	no	up
Chtop	9.04222	9.0931	9.05445	9.00873	527.205	546.129	531.692	515.108	536.667	523.4	298.544	0.0883404	0.755289	0.999968	no	down
Chuk	8.12176	8.14372	7.41624	7.39943	278.543	282.815	170.809	168.83	280.679	169.819	50.7108	4.73722	1.71502e-08	1.94953e-06	yes	down
Churc1	8.25468	8.22547	8.3917	8.41546	305.426	299.304	335.856	341.433	302.365	338.645	111.168	-0.529087	0.233565	0.990252	no	up
Ciao1	7.2211	7.35096	7.24048	7.10599	149.199	163.252	151.217	137.758	156.226	144.487	3.08241	2.60076	0.354644	0.999968	no	down
Ciart	7.15019	7.31673	7.39848	7.26431	142.044	159.424	168.719	153.736	150.734	161.228	4.75341	-2.00959	0.383331	0.999968	no	up
Cib1	9.19407	9.20372	9.27147	9.25722	585.721	589.653	618.002	611.928	587.687	614.965	365.941	-0.136202	0.596708	0.999968	no	up
Cib2	7.54112	7.51731	7.43095	7.46354	186.254	183.204	172.559	176.501	184.729	174.53	12.6699	0.736397	0.561563	0.999968	no	down
Cic	9.36539	9.39221	9.26324	9.28741	659.572	671.949	614.486	624.869	665.76	619.677	407.053	0.209891	0.394037	0.999968	no	down
Cinp	9.00447	8.93993	9.09298	9.17817	513.587	491.12	546.084	579.303	502.353	562.693	302.067	-0.370907	0.194342	0.931216	no	up
Cipc	8.46244	8.41359	8.51811	8.54348	352.735	340.991	366.612	373.116	346.863	369.864	143.065	-0.27787	0.481821	0.999968	no	up
Cirbp	8.21075	8.13423	8.06113	8.12868	296.267	280.962	267.08	279.884	288.615	273.482	79.0163	0.295797	0.575807	0.999968	no	down
Cirh1a	8.92183	8.9271	8.96045	8.95101	484.997	486.77	498.153	494.905	485.883	496.529	262.229	-0.0723656	0.807959	0.999968	no	up
Cisd1	10.0634	10.024	10.0326	10.0794	1070	1041.19	1047.43	1081.91	1055.6	1064.67	812.117	-0.0250769	0.894239	0.999968	no	up
Cisd2	8.95796	9.03262	8.9378	8.90313	497.295	523.708	490.396	478.749	510.501	484.573	268.962	0.179368	0.547049	0.999968	no	down
Cisd3	8.23134	8.29162	8.22715	8.19346	300.524	313.348	299.654	292.738	306.936	296.196	95.2766	0.183618	0.701861	0.999968	no	down
Cish	7.62439	7.69121	7.66399	7.63215	197.319	206.673	202.81	198.384	201.996	200.597	23.9636	0.0536109	0.954261	0.999968	no	down
Cit	7.5815	7.53506	7.55351	7.57035	191.539	185.473	187.86	190.065	188.506	188.963	17.0868	-0.0583518	0.957429	0.999968	no	up
Cited1	8.64303	8.67366	9.41196	9.35984	399.772	408.351	681.213	657.039	404.061	669.126	320.667	-1.6547	2.46635e-09	3.47189e-07	yes	up
Cited2	9.37885	9.14327	8.36352	8.71746	665.758	565.456	329.36	420.936	615.607	375.148	288.946	1.88964	0.0360073	0.400937	no	down
Ciz1	8.9225	8.91327	8.73596	8.77591	485.222	482.127	426.371	438.342	483.674	432.357	232.733	0.392487	0.213827	0.964256	no	down
Ckup2	8.7064	8.6824	8.62412	8.66254	417.722	410.832	394.567	405.215	414.277	399.891	185.656	0.137366	0.694381	0.999968	no	down
Ckup2l	9.1264	9.0884	9.13716	9.13932	558.881	544.353	563.068	563.908	551.617	563.488	325.1	-0.0717488	0.791356	0.999968	no	up
Ckup4	8.04921	8.14563	8.13572	8.05966	264.883	283.191	281.252	266.809	274.037	274.03	73.5615	-0.00273034	0.996033	0.999968	no	up
Ckup5	9.25353	9.1163	9.26077	9.3318	610.365	554.984	613.435	644.394	582.674	628.914	373.451	-0.25668	0.335468	0.999968	no	up
Ckb	10.5434	10.5325	10.7379	10.7239	1492.38	1481.14	1707.83	1691.31	1486.76	1699.57	1343.09	-0.303186	0.0544242	0.502604	no	up
Cklf	8.07551	8.06522	8.04603	8.07793	269.756	267.839	264.299	270.209	268.797	267.254	68.8585	0.0380467	0.945568	0.999968	no	down
Ckm	7.35825	7.3612	7.32151	7.30853	164.08	164.415	159.954	158.521	164.247	159.237	5.42632	0.610823	0.745181	0.999968	no	down
Cks1b	10.6542	10.564	10.4543	10.526	1611.46	1513.81	1402.96	1474.5	1562.63	1438.73	1249.81	0.194135	0.246181	0.999968	no	down
Cks2	7.81037	7.7104	7.71102	7.80133	224.469	209.441	209.53	223.067	216.955	216.298	33.037	0.00470832	0.99536	0.999968	no	down
Clasp1	8.38468	8.34062	8.23777	8.2828	334.227	324.173	301.867	311.437	329.2	306.652	108.676	0.334776	0.457621	0.999968	no	down
Clasp2	7.44175	7.44528	7.42605	7.4227	173.856	174.282	171.975	171.576	174.069	171.775	9.53865	0.192882	0.893316	0.999968	no	down
Clasrp	8.78075	8.86071	8.67363	8.61659	439.813	464.878	408.342	392.51	452.345	400.426	204.054	0.453353	0.181871	0.912594	no	down
Clcc1	8.42603	8.38923	8.33824	8.38935	343.945	335.281	323.638	335.31	339.613	329.474	122.43	0.142469	0.737824	0.999968	no	down
Clcf1	7.3563	7.35832	7.2386	7.21855	163.858	164.088	151.021	148.936	163.973	149.978	4.37323	2.17833	0.317377	0.999968	no	down
Clcn2	7.60654	7.60477	7.5747	7.57148	194.893	194.655	190.639	190.214	194.774	190.427	18.8924	0.233898	0.821784	0.999968	no	down
Clcn3	7.49012	7.65864	7.94053	7.83645	179.784	202.059	245.661	228.564	190.922	237.112	35.1582	-2.07417	0.0195117	0.268854	no	up
Clcn4-2	8.45876	8.53078	8.83686	8.77695	351.836	369.846	457.257	438.657	360.841	447.957	185.799	-0.830052	0.019506	0.268854	no	up
Clcn7	8.86498	8.90047	9.07724	9.03174	466.256	477.87	540.159	523.388	472.063	531.774	273.122	-0.393276	0.181277	0.910979	no	up
Cldn12	7.41305	7.70759	7.76385	7.54445	170.432	209.034	217.347	186.683	189.733	202.015	23.8502	-1.17101	0.302235	0.999968	no	up
Cldnd1	8.67835	8.71413	8.61489	8.61325	409.679	419.967	392.05	391.603	414.823	391.827	182.655	0.2178	0.5357	0.999968	no	down
Clec16a	7.94331	7.95367	8.00592	8.00208	246.135	247.91	257.053	256.369	247.022	256.711	56.819	-0.237566	0.697018	0.999968	no	up
Clic1	9.87098	9.87342	9.89361	9.8453	936.401	937.983	951.201	919.88	937.192	935.541	692.073	0.00732721	0.970647	0.999968	no	down
Clic4	8.76056	8.66769	8.4517	8.60195	433.703	406.664	350.118	388.549	420.184	369.334	177.162	0.532327	0.157852	0.863742	no	down
Clint1	8.78606	8.72932	8.65208	8.71024	441.436	424.413	402.287	418.837	432.924	410.562	198.899	0.201122	0.555711	0.999968	no	down
Clip1	8.07746	8.04868	8.1987	8.19938	270.12	264.786	293.802	293.941	267.453	293.871	79.0648	-0.510555	0.327709	0.999968	no	up
Clip2	7.78086	7.70793	7.6967	7.77112	219.924	209.083	207.462	218.444	214.503	212.953	31.1328	0.059805	0.942336	0.999968	no	down
Clk1	8.41482	8.36546	7.48443	7.51024	341.281	329.802	179.076	182.309	335.542	180.692	80.0747	4.72107	1.81948e-12	4.51274e-10	yes	down
Clk2	8.72387	8.74436	8.72532	8.74324	422.812	428.86	423.236	428.526	425.836	425.881	203.02	-0.00270506	0.99355	0.999968	no	up
Clk3	8.99315	8.91331	8.95247	8.99828	509.574	482.141	495.408	511.392	495.858	503.4	270.745	-0.0630236	0.832087	0.999968	no	up
Clk4	8.00874	8.07321	8.29803	8.2276	257.556	269.326	314.744	299.747	263.441	307.246	83.3881	-0.816344	0.113706	0.740761	no	up
Clmn	7.46626	7.44213	7.47087	7.50857	176.835	173.901	177.401	182.097	175.368	179.749	11.6193	-0.335441	0.798664	0.999968	no	up
Cln3	7.99142	7.94995	8.00699	8.02617	254.482	247.272	257.243	260.686	250.877	258.964	59.1978	-0.20829	0.728395	0.999968	no	up
Cln5	8.19234	8.22749	8.33617	8.32759	292.509	299.723	323.175	321.258	296.116	322.216	101.741	-0.40884	0.377256	0.999968	no	up
Cln6	9.13478	9.15959	9.17113	9.15243	562.139	571.89	576.481	569.059	567.015	572.77	336.025	-0.0332375	0.901072	0.999968	no	up
Cln8	7.67436	7.61832	7.65884	7.68185	204.273	196.491	202.088	205.337	200.382	203.713	24.3977	-0.196951	0.830995	0.999968	no	up
Clp1	8.10874	8.04988	8.04118	8.07782	276.041	265.006	263.412	270.188	270.524	266.8	69.3613	0.0776202	0.88924	0.999968	no	down
Clpb	7.42052	7.42786	7.45767	7.43073	171.317	172.191	175.785	172.533	171.754	174.159	9.63853	-0.197468	0.890335	0.999968	no	up
Clpp	9.61039	9.77351	9.81477	9.66847	781.657	875.226	900.619	813.768	828.441	857.194	600.378	-0.0992095	0.663804	0.999968	no	up
Clptm1	7.25652	7.23326	7.33098	7.32046	152.908	150.463	161.007	159.837	151.685	160.422	4.0273	-1.44461	0.516075	0.999968	no	up
Clptm1l	9.83022	9.83527	9.97823	9.97961	910.311	913.509	1008.67	1009.63	911.91	1009.15	715.141	-0.256444	0.191024	0.925868	no	up
Clpx	8.41364	8.39321	8.30952	8.32129	341.003	336.207	317.259	319.858	338.605	318.559	117.43	0.274874	0.524369	0.999968	no	down
Clspn	7.974	7.97312	7.7533	7.76772	251.428	251.274	215.762	217.93	251.351	216.846	45.3454	1.03454	0.132133	0.806819	no	down
Clstn1	9.08946	9.10703	8.95661	8.95082	544.755	551.429	496.832	494.839	548.092	495.836	291.54	0.323613	0.255405	0.999968	no	down
Clstn3	9.34272	9.20098	9.2395	9.31855	649.292	588.532	604.46	638.505	618.912	621.483	386.277	-0.0276272	0.915934	0.999968	no	up
Clta	11.1653	11.0784	11.085	11.1285	2296.67	2162.43	2172.24	2238.83	2229.55	2205.53	1964.35	0.0241692	0.867545	0.999968	no	down
Cltb	9.41926	9.45386	9.19528	9.16257	684.668	701.284	586.212	573.073	692.976	579.642	401.522	0.526399	0.0347623	0.391903	no	down
Cltc	9.16391	9.10844	8.10928	8.2106	573.603	551.969	276.145	296.236	562.786	286.19	226.837	2.71995	5.35936e-14	1.74464e-11	yes	down
Clu	7.44279	7.4585	7.44285	7.43919	173.981	175.887	173.989	173.548	174.934	173.768	10.1587	0.0984979	0.943833	0.999968	no	down
Cluup1	8.10473	8.19683	8.15569	8.05999	275.274	293.421	285.172	266.869	284.348	276.02	78.3147	0.186514	0.727369	0.999968	no	down
Cluh	9.68053	9.72671	9.82681	9.79722	820.599	847.287	908.162	889.729	833.943	898.946	622.869	-0.198191	0.341473	0.999968	no	up
Clvs1	7.98891	8.06739	7.46536	7.41978	254.039	268.242	176.724	171.229	261.14	173.976	41.9957	3.78061	4.60635e-06	0.000270177	yes	down
Clybl	7.78252	7.78805	7.78154	7.74505	220.176	221.022	220.028	214.532	220.599	217.28	34.5532	0.138264	0.858782	0.999968	no	down
Cmas	9.65202	9.68008	9.65625	9.65254	804.54	820.341	806.902	804.833	812.441	805.867	566.395	0.0242827	0.91008	0.999968	no	down
Cmbl	7.91693	7.90172	7.8984	7.90226	241.675	239.141	238.591	239.231	240.408	238.911	48.0919	0.0430585	0.948071	0.999968	no	down
Cmc1	8.21562	8.23477	8.57019	8.53776	297.268	301.239	380.089	371.64	299.254	375.864	127.461	-1.01373	0.0151741	0.22421	no	up
Cmc2	9.1102	9.11682	9.30546	9.27635	552.643	555.182	632.736	620.097	553.912	626.417	356.446	-0.372369	0.152872	0.853079	no	up
Cmc4	7.8118	7.77469	7.69672	7.76035	224.691	218.985	207.465	216.819	221.838	212.142	33.4061	0.383917	0.630634	0.999968	no	down
Cmip	8.11309	8.18735	8.02307	7.93992	276.875	291.5	260.127	245.558	284.188	252.842	70.014	0.691853	0.221378	0.971878	no	down
Cml1	7.59917	7.67469	7.61423	7.55081	193.901	204.321	195.935	187.509	199.111	191.722	20.6123	0.403257	0.689698	0.999968	no	down
Cmpk1	9.20457	9.2262	9.17513	9.16147	590	598.91	578.08	572.634	594.455	575.357	350.285	0.1014	0.699385	0.999968	no	down
Cmpk2	7.32465	7.27915	7.26693	7.35493	160.303	155.326	154.016	163.702	157.814	158.859	4.78307	0.0359732	0.986136	0.999968	no	down
Cmss1	8.5088	8.48326	8.48412	8.47714	364.255	357.861	358.076	356.348	361.058	357.212	143.514	0.0469382	0.904788	0.999968	no	down
Cmtm3	9.72559	9.73251	9.46788	9.48262	846.633	850.7	708.133	715.407	848.666	711.77	540.862	0.476203	0.0298025	0.358491	no	down
Cmtm4	8.50691	8.45826	8.35881	8.39699	363.777	351.715	328.286	337.091	357.746	332.688	131.65	0.314846	0.444058	0.999968	no	down
Cmtm5	7.72505	7.72886	7.80976	7.80888	211.579	212.138	224.374	224.236	211.858	224.305	33.8796	-0.448285	0.567254	0.999968	no	up
Cmtm6	8.14525	8.14206	8.30811	8.28668	283.116	282.492	316.95	312.276	282.804	314.613	93.4004	-0.531242	0.26944	0.999968	no	up
Cmtm7	8.48868	8.4103	8.4435	8.49458	359.21	340.213	348.135	360.681	349.712	354.408	137.544	-0.0737599	0.855451	0.999968	no	up
Cmtr2	7.69189	7.68508	7.25046	7.24946	206.77	205.798	152.267	152.162	206.284	152.214	17.0186	4.95606	0.000837809	0.0239881	yes	down
Cnbd2	7.2469	7.25883	7.35153	7.34162	151.892	153.153	163.316	162.199	152.522	162.758	4.29505	-1.46322	0.489901	0.999968	no	up
Cnbp	11.4246	11.3014	11.0899	11.2389	2748.82	2523.86	2179.68	2416.91	2636.34	2298.29	2219.3	0.3041	0.0477745	0.466638	no	down
Cndp2	8.36424	8.38447	8.32606	8.31156	329.525	334.178	320.917	317.709	331.851	319.313	114.799	0.177886	0.683573	0.999968	no	down
Cnep1r1	8.07461	8.02746	8.03947	8.11066	269.587	260.92	263.101	276.408	265.253	269.755	68.5422	-0.103866	0.853597	0.999968	no	up
Cngb1	7.44066	7.38204	7.35817	7.40153	173.725	166.807	164.07	169.076	170.266	166.573	7.87899	0.337223	0.831633	0.999968	no	down
Cnih1	9.67981	9.78649	8.66101	8.54268	820.186	883.132	404.783	372.908	851.659	388.846	426.473	2.50829	3.24333e-20	2.81548e-17	yes	down
Cnih2	7.55619	7.41225	7.39756	7.54436	188.208	170.338	168.612	186.672	179.273	177.642	12.4495	0.119507	0.928497	0.999968	no	down
Cnih4	8.02751	8.05056	8.04722	8.01012	260.928	265.131	264.518	257.801	263.03	261.159	64.3417	0.052422	0.927454	0.999968	no	down
Cnksr3	7.70323	7.69306	7.66064	7.67389	208.403	206.939	202.34	204.207	207.671	203.274	26.0685	0.191836	0.829292	0.999968	no	down
Cnn2	9.50613	9.48253	9.4066	9.4461	727.163	715.361	678.687	697.523	721.262	688.105	465.311	0.13457	0.564764	0.999968	no	down
Cnn3	10.4341	10.355	10.3592	10.4306	1383.48	1309.64	1313.52	1380.15	1346.56	1346.83	1095.48	-0.0030621	0.985876	0.999968	no	up
Cnnm1	7.34421	7.38328	7.32581	7.28123	162.491	166.951	160.431	155.55	164.721	157.99	5.38687	0.886587	0.641351	0.999968	no	down
Cnnm2	7.71106	7.75019	7.7189	7.66791	209.536	215.298	210.678	203.363	212.417	207.021	28.6978	0.24889	0.770636	0.999968	no	down
Cnnm3	7.37831	7.40915	7.39562	7.34862	166.377	169.972	168.386	162.988	168.175	165.687	7.29286	0.319842	0.84546	0.999968	no	down
Cnnm4	7.91659	7.9921	8.03737	7.94875	241.618	254.602	262.717	247.066	248.11	254.892	56.7122	-0.171317	0.782499	0.999968	no	up
Cnot1	9.04517	9.03689	9.06489	9.08328	528.283	525.26	535.554	542.426	526.772	538.99	301.144	-0.0748072	0.789514	0.999968	no	up
Cnot10	8.94923	8.91398	8.93318	8.9315	494.294	482.365	488.826	488.259	488.33	488.542	260.189	-0.00383166	0.989776	0.999968	no	up
Cnot11	8.3659	8.28374	8.27286	8.32821	329.904	311.64	309.299	321.396	320.772	315.347	108.781	0.0778205	0.863478	0.999968	no	down
Cnot2	8.79578	8.80113	9.01575	9.00758	444.42	446.072	517.622	514.696	445.246	516.159	253.754	-0.499996	0.0982278	0.688123	no	up
Cnot3	8.67941	8.6077	8.51948	8.51375	409.98	390.099	366.96	365.506	400.04	366.233	166.638	0.347235	0.34467	0.999968	no	down
Cnot4	8.42474	8.49718	8.38752	8.31661	343.636	361.332	334.884	318.823	352.484	326.853	127.063	0.347037	0.411866	0.999968	no	down
Cnot6	8.63236	8.64376	7.56977	7.55892	396.825	399.974	189.988	188.565	398.4	189.277	115.96	4.93609	1.39982e-17	8.57763e-15	yes	down
Cnot7	8.06663	8.22083	8.005	7.85721	268.1	298.342	256.889	231.877	283.221	244.383	67.4356	0.910198	0.130264	0.801706	no	down
Cnot8	9.1462	9.10278	8.96399	9.00727	566.604	549.807	499.379	514.587	558.205	506.983	301.496	0.30876	0.274006	0.999968	no	down
Cnp	7.77033	7.79677	7.63987	7.65139	218.324	222.363	199.448	201.047	220.343	200.248	29.7014	0.816102	0.332948	0.999968	no	down
Cnppd1	8.80333	8.72767	8.52686	8.57606	446.752	423.926	368.843	381.638	435.339	375.241	185.446	0.562803	0.111366	0.731886	no	down
Cnpy2	9.59574	9.65753	9.65852	9.59528	773.758	807.618	808.175	773.512	790.688	790.843	548.41	0.00174676	0.993686	0.999968	no	down
Cnpy3	9.28911	9.37515	9.10032	9.04025	625.608	664.052	548.869	526.484	644.83	537.676	359.185	0.557445	0.035898	0.400804	no	down
Cnpy4	8.11101	8.21457	8.18864	8.09983	276.475	297.052	291.76	274.342	286.764	283.051	81.9964	0.0783936	0.880949	0.999968	no	down
Cnst	8.00308	8.06233	8.10184	8.04006	256.548	267.304	274.725	263.209	261.926	268.967	66.8911	-0.161022	0.777261	0.999968	no	up
Cntfr	9.39813	9.44618	9.31794	9.2343	674.712	697.561	638.233	602.284	686.136	620.258	417.168	0.304455	0.220803	0.971878	no	down
Cntln	7.38904	7.36853	7.12542	7.16533	167.619	165.253	139.626	143.543	166.436	141.584	4.59075	4.19926	0.0856759	0.63523	no	down
Cntnup1	8.37758	8.29878	8.20117	8.2684	332.586	314.907	294.306	308.344	323.747	301.325	104.378	0.346799	0.45443	0.999968	no	down
Cntrl	8.05909	8.00528	7.86253	7.91999	266.702	256.939	232.733	242.189	261.821	237.461	55.7082	0.620624	0.320287	0.999968	no	down
Cntrob	8.17484	8.20142	8.25158	8.21034	288.984	294.356	304.771	296.183	291.67	300.477	90.6818	-0.152311	0.755354	0.999968	no	up
Coa3	9.9842	10.0196	10.041	9.98929	1012.84	1038.01	1053.5	1016.43	1025.43	1034.96	782.811	-0.0242217	0.899169	0.999968	no	up
Coa4	7.9391	7.89412	7.92821	7.94895	245.418	237.885	243.573	247.099	241.652	245.336	50.9753	-0.117665	0.85517	0.999968	no	up
Coa5	9.24154	9.33681	9.33959	9.25157	605.312	646.634	647.885	609.538	625.973	628.711	390.91	-0.0119607	0.962904	0.999968	no	up
Coa6	8.7555	8.83152	8.83224	8.75035	432.182	455.567	455.795	430.643	443.875	443.219	218.552	0.0109934	0.973346	0.999968	no	down
Coa7	7.79783	7.76765	7.67364	7.71544	222.525	217.919	204.172	210.174	220.222	207.173	31.2516	0.51089	0.533643	0.999968	no	down
Coasy	8.44288	8.45991	8.57666	8.54566	347.984	352.116	381.795	373.68	350.05	377.738	147.734	-0.313066	0.419404	0.999968	no	up
Cobll1	8.06844	8.09528	7.42935	7.44996	268.437	273.477	172.368	174.848	270.957	173.608	46.7025	4.03156	8.83061e-07	6.2358e-05	yes	down
Cog1	8.60177	8.59845	8.39187	8.4101	388.499	387.606	335.896	340.168	388.052	338.032	147.678	0.570762	0.141899	0.826711	no	down
Cog2	8.8979	8.7509	8.85936	8.95704	477.019	430.807	464.443	496.977	453.913	480.71	241.976	-0.233093	0.471869	0.999968	no	up
Cog3	8.04962	7.99374	8.04979	8.08042	264.959	254.892	264.989	270.676	259.926	267.833	65.8953	-0.195838	0.731719	0.999968	no	up
Cog4	8.57847	8.58114	8.73461	8.69912	382.275	382.985	425.972	415.621	382.63	420.796	181.515	-0.361354	0.304799	0.999968	no	up
[truncated: 8,418 more rows]

## Sheet: Diff. Exp. (B16F10)
	Plate3_7_B16F10shControl.combat	Plate3_8_B16F10shControl.combat	Plate3_10_B16F10shLmna.combat	Plate3_11_B16F10shLmna.combat	Plate3_7_ B16F10 shControl	Plate3_8_ B16F10 shControl	Plate3_10_ B16F10 shLmna	Plate3_11_ B16F10 shLmna	Mean B16F10 shControl	Mean B16F10 shLmna	shControl std	shLmna std	shControl vs shLmna baseMean	shControl vs shLmna log2FoldChange	shControl vs shLmna p value	shControl vs shLmna p adj	shControl vs shLmna pass	shLmna vs shControl direction
1110008F13Rik	10.5521	10.5584	9.7937	9.84602	1501.43	1508	887.559	920.34	1504.72	903.95	4.6432	23.1797	988.448	1.23483	3.22657e-12	7.00232e-10	yes	down
2010107E04Rik	8.77611	8.90635	9.78172	9.64211	438.401	479.822	880.223	799.031	459.111	839.627	29.2887	57.411	438.623	-1.82056	2.8448e-12	6.30516e-10	yes	up
2610301B20Rik	7.7817	7.81679	7.35797	7.34881	220.052	225.47	164.047	163.009	222.761	163.528	3.83112	0.733745	24.1388	3.69484	0.000557403	0.0174894	yes	down
4930453N24Rik	8.53053	8.43588	7.84347	8.03618	369.783	346.301	229.679	262.5	358.042	246.09	16.6041	23.2083	105.697	2.05936	0.000153763	0.00593242	yes	down
Abce1	8.80092	8.76775	9.28594	9.31788	446.005	435.868	624.233	638.208	440.936	631.22	7.16809	9.88141	312.212	-1.16032	3.23945e-05	0.0014483	yes	up
Abhd17b	7.88268	7.92628	7.36692	7.34599	236.007	243.246	165.068	162.69	239.627	163.879	5.11937	1.68122	31.2639	4.2871	1.9852e-05	0.000961854	yes	down
Abhd17c	8.56818	8.57022	8.07914	8.09746	379.559	380.095	270.435	273.891	379.827	272.163	0.379383	2.44308	120.722	1.56403	0.000320622	0.0109866	yes	down
Acot9	8.11376	8.10896	7.65914	7.65681	277.004	276.083	202.13	201.804	276.544	201.967	0.651285	0.230545	52.5681	2.23441	0.000716144	0.0212538	yes	down
Acsl3	8.25225	8.32193	7.67603	7.6241	304.911	320	204.51	197.279	312.456	200.894	10.6695	5.11262	70.0169	2.96866	8.73934e-07	6.23546e-05	yes	down
Adam9	8.59658	8.5545	7.5497	7.57844	387.104	375.976	187.364	191.133	381.54	189.249	7.8684	2.66503	106.17	4.69967	7.13111e-16	3.53737e-13	yes	down
Agfg1	8.51614	8.42556	7.96067	8.09963	366.112	343.833	249.115	274.303	354.972	261.709	15.7537	17.8109	106.207	1.54865	0.00165548	0.041959	yes	down
Akirin2	9.53412	9.36144	8.04531	8.27106	741.404	657.769	264.168	308.913	699.587	286.541	59.1385	31.6395	312.43	3.51473	1.83923e-05	0.000912347	yes	down
Alg13	7.87228	7.84721	7.3368	7.39591	234.311	230.275	161.658	168.419	232.293	165.039	2.85398	4.78089	28.3061	3.81909	0.000222491	0.008248	yes	down
Anp32e	8.74098	8.69949	7.94391	8.01127	427.854	415.727	246.237	258.008	421.791	252.123	8.5749	8.32327	137.841	2.44996	1.42088e-08	1.7013e-06	yes	down
Arf4	10.1492	10.0913	8.07954	8.21066	1135.57	1090.9	270.51	296.248	1113.23	283.379	31.5829	18.1995	593.161	4.94469	1.33885e-13	4.22632e-11	yes	down
Arhgap11a	8.47642	8.35142	7.86908	8.0043	356.17	326.608	233.792	256.763	341.389	245.278	20.9034	16.2433	94.3908	1.76399	0.000711362	0.0211722	yes	down
Arhgap21	8.13864	8.07696	7.50727	7.58805	281.821	270.027	181.934	192.411	275.924	187.173	8.33986	7.40836	50.0908	3.05997	3.25464e-05	0.00144887	yes	down
Arhgap29	8.11251	8.15723	7.47171	7.43012	276.763	285.477	177.504	172.46	281.12	174.982	6.16167	3.56644	51.2543	4.19201	8.40349e-08	8.18123e-06	yes	down
Asah1	8.69258	8.59965	8.02952	8.24411	413.74	387.929	261.293	303.196	400.835	282.244	18.2511	29.6303	139.73	1.69996	0.0003531	0.0118653	yes	down
Atf1	8.38485	8.42506	7.86373	7.89553	334.266	343.714	232.927	238.118	338.99	235.523	6.68081	3.67083	91.5733	2.00975	7.86253e-05	0.00322457	yes	down
Atp11b	7.87193	7.89457	7.28774	7.26745	234.254	237.96	156.254	154.071	236.107	155.162	2.62027	1.54335	29.3455	5.77276	1.23829e-05	0.000653966	yes	down
Atp6ap2	8.3001	8.40851	7.45242	7.38894	315.195	339.793	175.147	167.607	327.494	171.377	17.3935	5.33185	76.6022	5.62532	2.5027e-12	5.79347e-10	yes	down
Atp7a	8.19617	8.14895	7.50847	7.55265	293.288	283.844	182.085	187.748	288.566	184.917	6.67755	4.00449	55.717	3.47497	6.3252e-07	4.74026e-05	yes	down
Atrx	7.50121	7.84137	7.29842	7.09675	181.171	229.344	157.414	136.879	205.258	147.146	34.0636	14.5207	24.262	5.77539	6.46774e-05	0.00272771	yes	down
Avl9	8.17295	8.17825	7.53783	7.52341	288.604	289.667	185.829	183.98	289.136	184.904	0.751687	1.30719	55.9573	3.51298	4.31967e-07	3.43496e-05	yes	down
Azin1	8.09801	8.05768	7.39676	7.42704	273.996	266.442	168.519	172.092	270.219	170.305	5.34183	2.52666	45.5822	4.38016	2.02201e-07	1.74077e-05	yes	down
B230219D22Rik	8.04344	8.10219	7.32669	7.2827	263.825	274.791	160.529	155.708	269.308	158.119	7.75436	3.40929	45.2227	6.41621	1.87186e-07	1.65247e-05	yes	down
BC030336	7.7951	7.80414	7.36375	7.33143	222.106	223.502	164.707	161.058	222.804	162.882	0.986955	2.58015	24.0418	3.83177	0.000448471	0.0144189	yes	down
Bivm	7.64484	7.65235	7.13521	7.13038	200.136	201.18	140.577	140.106	200.658	140.341	0.738143	0.332413	15.2254	7.28185	0.000104747	0.00419673	yes	down
Bmi1	8.20785	8.42876	7.48729	7.34932	295.67	344.595	179.432	163.067	320.133	171.25	34.595	11.5716	75.5192	5.58009	1.08374e-11	2.17077e-09	yes	down
Bnip3	8.34073	8.37139	7.86897	7.86382	324.197	331.16	233.774	232.941	327.678	233.358	4.92407	0.588398	84.111	1.90454	0.000257317	0.0093396	yes	down
Bnip3l	7.5347	7.58328	8.08975	8.07966	185.427	191.776	272.432	270.532	188.601	271.482	4.4896	1.3431	48.3553	-2.89175	6.29809e-05	0.00266696	yes	up
Bub1	7.94795	7.92417	7.23015	7.29156	246.928	242.891	150.139	156.667	244.91	153.403	2.85433	4.6163	33.7643	5.66864	2.84096e-06	0.000176157	yes	down
Bzw1	7.84685	8.20315	7.48881	7.25157	230.217	294.71	179.62	152.384	262.463	166.002	45.6041	19.2587	49.6209	4.95331	7.07351e-07	5.22587e-05	yes	down
C330027C09Rik	8.24646	8.2823	7.42377	7.41421	303.692	311.331	171.703	170.568	307.511	171.136	5.40166	0.802513	64.8388	5.17395	1.03383e-10	1.76548e-08	yes	down
Cadm1	8.55591	8.66787	8.0869	7.97647	376.344	406.713	271.894	251.858	391.529	261.876	21.4744	14.1677	124.393	1.93741	1.89826e-05	0.000935542	yes	down
Canx	8.7055	8.82888	7.97608	7.90581	417.463	454.735	251.791	239.821	436.099	245.806	26.3553	8.46394	146.126	2.75825	6.47212e-11	1.18281e-08	yes	down
Caprin1	8.12973	8.12804	7.42839	7.41858	280.086	279.758	172.253	171.087	279.922	171.67	0.232272	0.825052	50.381	4.50504	3.31531e-08	3.52404e-06	yes	down
Capza2	8.30132	8.62798	7.57006	7.37877	315.462	395.623	190.027	166.429	355.543	178.228	56.6821	16.6861	101.623	5.47457	1.18466e-14	4.74639e-12	yes	down
Cav2	8.15206	8.58242	7.69015	7.40413	284.456	383.324	206.522	169.381	333.89	187.952	69.91	26.2628	93.0781	4.19863	1.02032e-09	1.51838e-07	yes	down
Cbfb	7.92149	8.25185	7.52082	7.27414	242.441	304.828	183.65	154.787	273.635	169.219	44.1144	20.4093	53.0831	4.7032	5.88738e-07	4.55312e-05	yes	down
Ccdc47	8.77459	8.81949	8.22275	8.17945	437.942	451.785	298.741	289.908	444.863	294.325	9.7889	6.24642	161.282	1.75127	5.21236e-06	0.000301651	yes	down
Ccni	8.6735	8.67788	7.82179	7.82891	408.304	409.546	226.252	227.372	408.925	226.812	0.878318	0.792148	125.567	3.09551	1.12529e-11	2.17077e-09	yes	down
Ccp110	7.91533	7.84243	7.36256	7.44443	241.407	229.513	164.571	174.179	235.46	169.375	8.41076	6.79454	29.8782	3.43721	0.000375676	0.0124631	yes	down
Cdc27	8.33613	8.30578	7.75481	7.86899	323.166	316.438	215.988	233.778	319.802	224.883	4.75746	12.5793	80.079	2.13662	0.000267442	0.00950833	yes	down
Cdc73	7.91747	8.01494	7.403	7.35279	241.766	258.665	169.249	163.46	250.216	166.354	11.9495	4.09342	36.8322	4.3251	4.28968e-06	0.000256814	yes	down
Cdk17	7.84132	7.90986	7.48821	7.44412	229.336	240.494	179.546	174.142	234.915	176.844	7.88977	3.8215	30.5719	2.75035	0.00196669	0.0485473	yes	down
Cdk2ap1	10.5975	10.7496	9.96428	9.85093	1549.35	1721.64	998.961	923.473	1635.5	961.217	121.824	53.3784	1089.2	1.27281	1.10773e-11	2.17077e-09	yes	down
Celf1	8.90459	8.9165	8.50716	8.46856	479.236	483.209	363.841	354.235	481.223	359.038	2.80932	6.79227	202.114	1.10082	0.00120065	0.0320696	yes	down
Cenpw	7.70856	7.70952	7.19434	7.23111	209.175	209.313	146.458	150.239	209.244	148.348	0.0981344	2.67334	18.4994	5.4249	0.000416188	0.0136764	yes	down
Cep170	7.82149	7.9123	7.38089	7.30321	226.206	240.902	166.675	157.937	233.554	162.306	10.3922	6.17829	28.7482	4.33232	5.12877e-05	0.00222986	yes	down
Cep55	8.53054	8.53572	7.74088	7.72422	369.784	371.115	213.912	211.457	370.45	212.685	0.940984	1.73644	102.037	3.23509	2.09783e-10	3.46875e-08	yes	down
Cggbp1	7.68053	7.75554	7.22059	7.2087	205.149	216.097	149.147	147.923	210.623	148.535	7.74192	0.865023	19.7622	5.50981	0.000220838	0.00821597	yes	down
Chmp1b	7.78987	7.80976	7.25925	7.316	221.301	224.374	153.197	159.343	222.838	156.27	2.17261	4.34612	25.052	4.32753	0.000259799	0.00936446	yes	down
Chuk	8.12176	8.14372	7.41624	7.39943	278.543	282.815	170.809	168.83	280.679	169.819	3.02104	1.39885	50.7108	4.73722	1.71502e-08	1.94953e-06	yes	down
Cited1	8.64303	8.67366	9.41196	9.35984	399.772	408.351	681.213	657.039	404.061	669.126	6.06611	17.0934	320.667	-1.6547	2.46635e-09	3.47189e-07	yes	up
Clk1	8.41482	8.36546	7.48443	7.51024	341.281	329.802	179.076	182.309	335.542	180.692	8.1168	2.28642	80.0747	4.72107	1.81948e-12	4.51274e-10	yes	down
Cltc	9.16391	9.10844	8.10928	8.2106	573.603	551.969	276.145	296.236	562.786	286.19	15.2982	14.2061	226.837	2.71995	5.35936e-14	1.74464e-11	yes	down
Clvs1	7.98891	8.06739	7.46536	7.41978	254.039	268.242	176.724	171.229	261.14	173.976	10.0429	3.88578	41.9957	3.78061	4.60635e-06	0.000270177	yes	down
Cmtr2	7.69189	7.68508	7.25046	7.24946	206.77	205.798	152.267	152.162	206.284	152.214	0.68771	0.0743438	17.0186	4.95606	0.000837809	0.0239881	yes	down
Cnih1	9.67981	9.78649	8.66101	8.54268	820.186	883.132	404.783	372.908	851.659	388.846	44.5097	22.5393	426.473	2.50829	3.24333e-20	2.81548e-17	yes	down
Cnot6	8.63236	8.64376	7.56977	7.55892	396.825	399.974	189.988	188.565	398.4	189.277	2.22643	1.006	115.96	4.93609	1.39982e-17	8.57763e-15	yes	down
Cobll1	8.06844	8.09528	7.42935	7.44996	268.437	273.477	172.368	174.848	270.957	173.608	3.5642	1.75354	46.7025	4.03156	8.83061e-07	6.2358e-05	yes	down
Cops2	8.05647	8.18029	7.41485	7.33403	266.219	290.078	170.645	161.348	278.148	165.997	16.8709	6.57367	50.4771	5.23433	1.53152e-08	1.81294e-06	yes	down
Coq10b	7.71496	7.68011	7.18114	7.24142	210.103	205.09	145.124	151.316	207.597	148.22	3.54512	4.378	17.7429	5.34384	0.000627207	0.0193302	yes	down
Cript	8.73531	8.76759	8.33557	8.31527	426.176	435.82	323.041	318.526	430.998	320.783	6.81909	3.19237	162.476	1.20686	0.00130991	0.034458	yes	down
Crlf1	8.68894	8.76815	9.38556	9.29061	412.698	435.991	668.858	626.257	424.345	647.557	16.4707	30.1233	315.654	-1.37349	1.35319e-06	9.09429e-05	yes	up
Csnk1a1	8.79865	8.74436	8.17496	8.34333	445.305	428.859	289.006	324.782	437.082	306.894	11.6292	25.2969	165.611	1.53833	0.000261777	0.00939588	yes	down
Csnk1g3	7.81897	7.77186	7.32076	7.39436	225.81	218.556	159.87	168.238	222.183	164.054	5.12971	5.91712	24.04	3.57569	0.001146	0.0310138	yes	down
Cxx1b	8.89444	8.95628	8.49302	8.49212	475.875	496.716	360.292	360.065	486.295	360.179	14.7371	0.159947	206.48	1.11913	0.000861086	0.0245752	yes	down
D030056L22Rik	8.46682	8.50945	7.52076	7.48062	353.806	364.417	183.643	178.604	359.112	181.123	7.50261	3.56362	93.2407	5.09685	1.79341e-14	6.2273e-12	yes	down
Dcaf7	8.88891	8.88683	8.33895	8.352	474.055	473.371	323.799	326.74	473.713	325.27	0.483637	2.07967	186.245	1.47737	2.96243e-05	0.00135349	yes	down
Dcun1d5	9.51197	9.44047	8.16213	8.23978	730.11	694.805	286.449	302.289	712.458	294.369	24.964	11.2008	319.727	3.29787	8.88327e-27	1.32196e-23	yes	down
Ddx3x	7.77399	8.17198	7.52488	7.31385	218.879	288.411	184.168	159.107	253.645	171.637	49.1672	17.7206	51.2146	4.0236	6.48633e-06	0.000369225	yes	down
Dhx15	9.13719	9.24821	7.80351	7.71466	563.076	608.12	223.404	210.06	585.598	216.732	31.8506	9.43581	233.892	4.9855	3.68461e-31	9.59565e-28	yes	down
Dnajc9	9.38778	9.4159	8.90087	8.89871	669.89	683.074	478	477.285	676.482	477.642	9.32186	0.505137	351.099	1.08029	4.40112e-05	0.00192632	yes	down
E2f8	8.69424	8.63886	8.19435	8.29297	414.216	398.618	292.918	313.641	406.417	303.28	11.03	14.6534	144.733	1.27053	0.00199119	0.0489203	yes	down
Echdc1	7.98734	8.04042	7.40892	7.34767	253.764	263.274	169.944	162.881	258.519	166.412	6.72453	4.99429	39.9539	4.58784	1.12708e-06	7.67373e-05	yes	down
Ect2	8.36878	8.43376	7.48922	7.43566	330.562	345.792	179.672	173.124	338.177	176.398	10.7697	4.63011	81.5998	5.23006	6.4295e-13	1.76253e-10	yes	down
Edem3	7.70948	7.79326	7.28524	7.18495	209.308	221.822	155.982	145.507	215.565	150.745	8.84857	7.40697	21.0666	5.36333	0.000272781	0.0096324	yes	down
Eid1	8.55818	8.29684	7.57675	7.78518	376.936	314.484	190.909	220.584	345.71	205.747	44.1601	20.9829	91.0112	3.18887	1.11816e-07	1.03137e-05	yes	down
Eif1ax	9.68725	9.54944	8.99885	9.20516	824.43	749.321	511.591	590.243	786.875	550.917	53.1102	55.6153	443.588	1.05992	9.96458e-05	0.0040233	yes	down
Eif3a	8.78994	8.97661	8.03323	7.85978	442.626	503.768	261.964	232.29	473.197	247.127	43.2336	20.9833	167.932	3.0673	5.6279e-12	1.18803e-09	yes	down
Eif4ebp2	9.15244	9.2152	8.65511	8.61983	569.06	594.363	403.132	393.394	581.711	398.263	17.8917	6.88517	270.175	1.29375	1.60133e-05	0.000813709	yes	down
Emp1	8.4241	8.42343	7.41536	7.41653	343.485	343.324	170.705	170.843	343.405	170.774	0.113327	0.0979262	84.3042	5.99362	2.99201e-13	8.42373e-11	yes	down
Enpp2	8.47949	8.60762	9.23791	9.16968	356.927	390.078	603.793	575.903	373.503	589.848	23.4408	19.7213	267.273	-1.6103	5.27637e-07	4.16393e-05	yes	up
Eps8	10.9532	11.0479	9.68757	9.56291	1982.64	2117.14	824.613	756.348	2049.89	790.48	95.1041	48.2707	1290.77	2.30145	1.17567e-36	4.08233e-33	yes	down
Esd	8.89676	8.84786	9.3588	9.41959	476.642	460.755	656.569	684.822	468.698	670.696	11.2339	19.9776	344.503	-1.12316	3.04635e-05	0.00137376	yes	up
Fam118a	7.97923	8.0263	8.43749	8.4098	252.34	260.709	346.687	340.096	256.525	343.391	5.91738	4.66026	97.9952	-1.49031	0.00191212	0.0475383	yes	up
Fam134b	7.91458	7.99103	7.33131	7.28655	241.283	254.414	161.043	156.124	247.848	158.584	9.28498	3.47827	35.1292	5.49748	1.73488e-06	0.000112952	yes	down
Fignl1	8.16546	8.12223	7.45134	7.57905	287.11	278.634	175.016	191.215	282.872	183.116	5.99391	11.4544	54.7301	3.56587	1.2508e-05	0.000653966	yes	down
Fmr1	7.65669	7.86337	7.27406	7.17469	201.787	232.869	154.778	144.477	217.328	149.628	21.9779	7.28447	25.2969	5.71067	3.03272e-05	0.00137356	yes	down
G2e3	7.81558	7.92928	7.33736	7.20714	225.28	243.754	161.721	147.763	234.517	154.742	13.0631	9.86994	29.3445	5.27656	3.02002e-05	0.00137356	yes	down
G3bp2	7.61003	7.74328	7.26078	7.14071	195.365	214.269	153.36	141.113	204.817	147.237	13.3669	8.65955	17.2408	5.9301	0.000666747	0.0201319	yes	down
Gamt	8.872	8.92264	8.47373	8.42319	468.532	485.269	355.506	343.268	476.901	349.387	11.835	8.65311	196.288	1.1864	0.000636148	0.0194586	yes	down
Gfpt1	8.69136	8.62533	8.0468	8.13271	413.39	394.896	264.441	280.665	404.143	272.553	13.0768	11.472	133.566	1.8084	2.68019e-05	0.00124087	yes	down
Ggh	7.88557	7.848	7.34354	7.38209	236.479	230.4	162.414	166.813	233.44	164.614	4.2989	3.11058	28.4633	3.92921	0.000102093	0.00410618	yes	down
Glrb	9.11201	9.24218	7.85029	7.77892	553.334	605.583	230.767	219.628	579.459	225.197	36.9456	7.876	231.748	4.54975	2.01619e-30	4.20052e-27	yes	down
Gmcl1	7.94436	7.97086	7.53244	7.53266	246.315	250.881	185.136	185.165	248.598	185.15	3.22887	0.0201028	37.4045	2.52798	0.00143118	0.0369939	yes	down
Gng10	9.79446	9.68128	8.89468	9.12597	888.03	821.022	475.953	558.716	854.526	517.335	47.382	58.5223	473.644	1.49945	6.16821e-08	6.1783e-06	yes	down
Gng12	8.94107	8.92508	9.51283	9.54245	491.509	486.089	730.546	745.697	488.799	738.121	3.83232	10.7135	389.138	-1.24878	8.18921e-07	5.9241e-05	yes	up
Gorab	7.72482	7.76349	7.19641	7.19751	211.545	217.292	146.668	146.78	214.418	146.724	4.0631	0.079474	20.6832	6.33696	0.00010606	0.00423307	yes	down
Gpx8	8.35697	8.31256	8.78068	8.84482	327.869	317.929	439.793	459.786	322.899	449.79	7.02827	14.1373	173.173	-1.33188	0.000279997	0.00982062	yes	up
Hccs	7.46985	7.71823	7.26813	7.13969	177.276	210.58	154.144	141.014	193.928	147.579	23.5497	9.28408	17.3757	4.82297	0.00124341	0.0331268	yes	down
Hiat1	8.27428	8.2637	7.76596	7.80733	309.603	307.342	217.664	223.996	308.473	220.83	1.59934	4.47734	71.8389	2.03602	0.000362869	0.0121154	yes	down
Hiatl1	8.18225	8.18895	7.26345	7.29652	290.47	291.824	153.644	157.206	291.147	155.425	0.957393	2.51885	56.8714	6.89998	2.27923e-08	2.4732e-06	yes	down
Hif1a	8.67161	8.69686	8.24623	8.2382	407.769	414.969	303.642	301.956	411.369	302.799	5.09088	1.19203	146.406	1.31043	0.000889855	0.0251892	yes	down
Hnrnpa0	8.0852	7.97026	8.45411	8.52826	271.574	250.777	350.703	369.2	261.175	359.952	14.706	13.0793	108.22	-1.62595	0.000692398	0.0207859	yes	up
Hnrnph1	9.03252	9.01356	8.55023	8.60743	523.672	516.836	374.865	390.026	520.254	382.446	4.83412	10.7206	231.464	1.09987	0.000623539	0.0192742	yes	down
Hnrnpul2	7.89144	7.8353	7.263	7.38329	237.443	228.381	153.597	166.952	232.912	160.274	6.40787	9.44348	29.2503	4.10539	0.000201442	0.00757553	yes	down
Hprt	9.12709	9.19794	8.11538	8.05788	559.149	587.293	277.316	266.48	573.221	271.898	19.9001	7.66192	230.102	3.08495	8.36482e-19	6.22402e-16	yes	down
Hspa13	7.65221	7.73631	7.29786	7.24792	201.162	213.237	157.353	152	207.199	154.676	8.53838	3.78517	17.9308	4.47268	0.00106099	0.0294728	yes	down
Id1	9.22289	9.14354	9.66537	9.72847	597.539	565.563	812.02	848.325	581.551	830.172	22.6111	25.6714	476.171	-1.01576	2.0115e-05	0.000966955	yes	up
Igfbp4	10.2797	10.5248	9.87389	9.71046	1243.1	1473.25	938.288	837.799	1358.17	888.043	162.742	71.0564	908.883	1.05208	8.85954e-07	6.2358e-05	yes	down
Ints2	7.90707	7.92452	7.33791	7.31873	240.03	242.951	161.782	159.646	241.49	160.714	2.06552	1.51038	31.7847	4.85767	6.37132e-06	0.00036467	yes	down
Ints8	8.08183	8.11547	7.43595	7.40294	270.94	277.332	173.159	169.242	274.136	171.201	4.51957	2.76977	47.5581	4.41914	1.11879e-07	1.03137e-05	yes	down
Itm2b	9.60898	9.62368	8.98837	9.01103	780.893	788.89	507.888	515.929	784.892	511.908	5.6547	5.68558	424.525	1.26362	2.40807e-07	2.02297e-05	yes	down
Ivns1abp	9.32328	9.30363	8.33617	8.38447	640.599	631.933	323.175	334.176	636.266	328.676	6.12724	7.7792	279.791	2.3887	7.03831e-15	3.05492e-12	yes	down
Klhdc2	9.5864	9.49761	8.70926	8.85815	768.766	722.878	418.55	464.053	745.822	441.302	32.4475	32.1754	378.778	1.64985	4.21704e-09	5.56062e-07	yes	down
Klhl2	7.99559	7.98855	7.54934	7.57231	255.218	253.976	187.317	190.323	254.597	188.82	0.878379	2.12576	40.4535	2.44642	0.00131473	0.0344696	yes	down
Kmt2e	8.00977	7.97968	7.47439	7.53558	257.739	252.42	177.835	185.539	255.08	181.687	3.76092	5.4474	39.8423	2.95596	0.00027082	0.00959568	yes	down
Kpna4	8.82467	8.78314	7.78093	7.81756	453.409	440.544	219.934	225.59	446.976	222.762	9.09648	3.99894	146.841	3.60737	2.98211e-16	1.55323e-13	yes	down
Kras	7.66374	7.70182	8.15924	8.12186	202.776	208.2	285.875	278.563	205.488	282.219	3.83491	5.17019	55.9099	-2.1826	0.000632058	0.0194223	yes	up
Lbr	8.11335	8.09781	7.43724	7.44833	276.925	273.959	173.314	174.651	275.442	173.982	2.09784	0.945358	48.2773	4.12773	1.95361e-07	1.71015e-05	yes	down
Lhfp	8.28459	8.22634	7.74602	7.80666	311.825	299.485	214.676	223.891	305.655	219.284	8.72599	6.51644	69.978	2.03949	0.000440834	0.0142614	yes	down
Lin54	7.78885	7.73852	7.19741	7.27625	221.146	213.564	146.77	155.013	217.355	150.891	5.36106	5.82904	21.6876	5.08995	0.000195519	0.00737944	yes	down
Lin7c	8.20733	8.28346	7.83876	7.79056	295.565	311.581	228.929	221.407	303.573	225.168	11.3253	5.31867	70.7159	1.80143	0.00154592	0.039679	yes	down
Lmna	11.1656	11.0495	9.5262	9.60081	2297.15	2119.53	737.346	776.485	2208.34	756.915	125.597	27.6756	1390.88	2.57497	2.33524e-53	2.43262e-49	yes	down
Lrrc58	7.67811	7.68319	7.26872	7.27084	204.805	205.528	154.207	154.433	205.167	154.32	0.511306	0.160171	16.668	4.38125	0.00148728	0.0383491	yes	down
Lrrfip1	8.65508	8.66081	8.01658	8.01772	403.124	404.728	258.959	259.163	403.926	259.061	1.13386	0.144326	129.548	2.10441	8.12612e-07	5.91957e-05	yes	down
Lsm14a	8.94539	8.99172	8.2321	8.18751	492.98	509.07	300.683	291.531	501.025	296.107	11.3773	6.47078	192.722	2.1411	2.28878e-09	3.26606e-07	yes	down
Manea	7.73067	7.72868	7.25786	7.25371	212.405	212.111	153.05	152.611	212.258	152.83	0.207335	0.310523	19.3117	5.14648	0.000352315	0.0118653	yes	down
Mapk6	8.22637	8.30226	7.69014	7.60063	299.492	315.666	206.52	194.096	307.579	200.308	11.4372	8.78468	67.5108	2.94922	2.93792e-06	0.000181091	yes	down
Mat2b	8.55143	8.50356	8.01973	8.11874	375.177	362.933	259.525	277.962	369.055	268.744	8.65816	13.0368	115.106	1.53998	0.000889291	0.0251892	yes	down
Matr3	8.37732	8.53294	7.5464	7.42559	332.525	370.399	186.937	171.919	351.462	179.428	26.781	10.619	90.4361	5.17137	2.3952e-13	7.1288e-11	yes	down
Mex3c	7.67587	7.75989	7.23551	7.22607	204.488	216.751	150.697	149.715	210.619	150.206	8.67134	0.694802	20.1276	5.06598	0.000360348	0.0120699	yes	down
Mgat2	8.44385	8.64563	7.67704	7.53193	348.219	400.492	204.654	185.07	374.356	194.862	36.9627	13.8477	105.457	4.26756	2.55918e-13	7.40528e-11	yes	down
Mis18bp1	7.97798	7.8847	7.29433	7.37653	252.122	236.336	156.969	166.172	244.229	161.57	11.1618	6.50774	33.3228	4.67902	7.41511e-06	0.000415278	yes	down
Morc3	7.76122	7.84827	7.34633	7.28126	216.951	230.444	162.73	155.553	223.697	159.141	9.54125	5.07463	24.486	4.43663	0.000140982	0.00545952	yes	down
Morf4l2	8.19244	8.10668	7.53444	7.63315	292.53	275.647	185.393	198.521	284.088	191.957	11.9378	9.28309	54.7216	2.93041	2.91371e-05	0.0013371	yes	down
Msantd4	8.0471	8.07419	7.35145	7.3546	264.495	269.509	163.308	163.665	267.002	163.486	3.54533	0.252437	44.0547	5.1627	9.56189e-08	9.05511e-06	yes	down
Mterf3	7.91535	7.94987	7.51348	7.46509	241.412	247.257	182.718	176.692	244.334	179.705	4.13349	4.26123	34.7066	2.83369	0.000794998	0.0230041	yes	down
Naf1	7.99026	7.97076	7.47503	7.47335	254.277	250.864	177.914	177.706	252.571	177.81	2.41309	0.14683	38.0322	3.19615	9.15125e-05	0.00372377	yes	down
Ncapg	7.93362	8.05774	8.60202	8.49594	244.488	266.454	388.566	361.022	255.471	374.794	15.5325	19.4767	113.893	-1.90815	5.5763e-05	0.00238067	yes	up
Ncapg2	8.30319	8.23012	7.27966	7.38674	315.87	300.27	155.38	167.351	308.07	161.366	11.0308	8.46502	65.6502	5.8419	1.33979e-10	2.25107e-08	yes	down
Nono	9.68752	9.60027	8.92557	9.03603	824.58	776.191	486.256	524.947	800.385	505.602	34.2162	27.3585	430.89	1.36067	9.27223e-08	8.86136e-06	yes	down
Nptn	8.73548	8.84548	7.78282	7.75818	426.228	459.998	220.222	216.493	443.113	218.358	23.8788	2.63698	147.41	3.76885	1.00846e-16	5.83617e-14	yes	down
Nr2c2	8.17914	8.13862	7.32123	7.35335	289.845	281.817	159.923	163.523	285.831	161.723	5.67679	2.54564	53.3058	6.06903	7.05237e-09	8.85115e-07	yes	down
Nras	7.71565	7.85159	8.48521	8.37699	210.204	230.975	358.347	332.449	220.589	345.398	14.6874	18.3129	90.7197	-2.62515	2.25701e-06	0.000143362	yes	up
Nt5dc1	7.62438	7.69304	7.19466	7.17602	197.318	206.936	146.491	144.61	202.127	145.55	6.80077	1.33011	16.2075	5.95568	0.000434184	0.014134	yes	down
Nucks1	8.03961	8.15718	7.62738	7.48168	263.126	285.467	197.729	178.735	274.297	188.232	15.7969	13.4306	50.1393	3.09039	7.46625e-05	0.00308855	yes	down
Nudcd1	8.21752	8.1754	7.74543	7.78748	297.66	289.095	214.589	220.936	293.377	217.762	6.05585	4.4876	63.7724	1.88302	0.00164927	0.0419034	yes	down
Nudt21	8.39577	8.38559	7.85562	7.89113	336.805	334.437	231.621	237.393	335.621	234.507	1.6743	4.08123	88.2811	1.98165	0.000115935	0.0045746	yes	down
Nusap1	8.41009	8.28849	7.73095	7.93291	340.164	312.67	212.446	244.368	326.417	228.407	19.4416	22.5727	84.7056	2.18462	0.000348572	0.0117892	yes	down
Ogt	7.819	7.97921	7.33828	7.22705	225.815	252.338	161.823	149.816	239.076	155.82	18.7542	8.49023	32.197	5.87313	7.83321e-06	0.000434035	yes	down
Otud1	7.75215	7.82005	7.39398	7.33124	215.591	225.98	168.194	161.036	220.786	164.615	7.34608	5.06164	23.4466	3.51357	0.00108958	0.0298929	yes	down
Pank3	7.97845	7.99992	7.48988	7.46131	252.204	255.986	179.754	176.229	254.095	177.992	2.67421	2.49264	38.684	3.22969	7.47158e-05	0.00308855	yes	down
Papola	8.51772	8.58696	7.58423	7.50782	366.512	384.531	191.903	182.003	375.521	186.953	12.7414	7.0004	102.913	4.84096	1.05059e-14	4.37759e-12	yes	down
Pde4b	7.79879	7.76923	7.32566	7.35273	222.673	218.157	160.414	163.453	220.415	161.934	3.19327	2.14883	22.9064	3.79827	0.000585271	0.0181993	yes	down
Pdzrn3	8.0115	8.0284	7.33235	7.33513	258.049	261.09	161.16	161.471	259.569	161.315	2.1503	0.220056	40.2846	5.31346	2.82854e-07	2.33849e-05	yes	down
Pfkl	9.39291	9.46436	8.86668	8.85145	672.275	706.408	466.806	461.904	689.342	464.355	24.1359	3.46653	354.77	1.23254	3.31076e-06	0.000202872	yes	down
Pfn1	9.21924	9.37603	8.87624	8.75754	596.029	664.455	469.911	432.796	630.242	451.354	48.3843	26.244	317.848	1.08089	0.000242657	0.00890056	yes	down
Pgrmc1	7.7893	7.81445	7.32308	7.33367	221.214	225.104	160.128	161.308	223.159	160.718	2.7508	0.834329	24.2475	4.08265	0.000283415	0.00987402	yes	down
Picalm	8.58665	8.7334	7.66756	7.55471	384.449	425.614	203.313	188.016	405.032	195.665	29.1083	10.8166	121.737	4.59374	1.9721e-16	1.08123e-13	yes	down
Pja2	7.66159	7.68358	7.25783	7.23793	202.474	205.583	153.047	150.951	204.029	151.999	2.19856	1.48244	16.1979	4.88661	0.00116156	0.0313471	yes	down
Plagl1	7.85287	8.29152	7.55373	7.2793	231.18	313.326	187.888	155.342	272.253	171.615	58.0857	23.014	59.9763	4.56026	3.89899e-07	3.14851e-05	yes	down
Plekha3	8.70733	8.84615	7.61858	7.51403	417.991	460.211	196.526	182.788	439.101	189.657	29.8547	9.71445	142.147	5.44401	2.0526e-20	1.94381e-17	yes	down
Pls3	7.9369	7.98838	7.32799	7.239	245.045	253.946	160.673	151.063	249.495	155.868	6.29372	6.79569	35.9622	5.57186	1.82278e-06	0.000117937	yes	down
Pno1	9.27418	9.24182	8.53447	8.61369	619.163	605.432	370.794	391.724	612.298	381.259	9.70957	14.7994	281.677	1.62663	7.77001e-08	7.63587e-06	yes	down
Pnpt1	7.57169	7.94796	7.41814	7.17005	190.242	246.93	171.034	144.013	218.586	157.523	40.0845	19.1072	29.8614	4.82167	0.000107621	0.00427895	yes	down
Pnrc2	8.30409	8.45148	7.52326	7.42158	316.068	350.065	183.961	171.442	333.066	177.702	24.0396	8.85259	80.1954	5.02405	2.58425e-12	5.8522e-10	yes	down
Pole4	9.58908	9.4866	8.39115	8.56679	770.196	717.381	335.728	379.193	743.789	357.46	37.3457	30.7341	353.958	2.497	1.46957e-14	5.66981e-12	yes	down
Ppip5k2	7.71837	7.75635	7.34148	7.32421	210.602	216.218	162.183	160.253	213.41	161.218	3.97148	1.36465	20.2639	3.61941	0.00172804	0.0436916	yes	down
Ppp2ca	9.80313	9.75992	8.42855	8.58273	893.379	867.017	344.544	383.407	880.198	363.976	18.6401	27.4805	444.056	2.89418	3.8069e-23	3.96564e-20	yes	down
Prdx1	9.00736	8.87023	10.1972	10.2679	514.62	467.956	1173.97	1232.94	491.288	1203.45	32.9965	41.7014	674.079	-2.53009	2.72008e-26	3.54189e-23	yes	up
Psmd14	10.1312	10.07	9.46768	9.54321	1121.52	1074.88	708.035	746.092	1098.2	727.064	32.9768	26.9106	683.429	1.07147	1.99746e-07	1.73396e-05	yes	down
Ptges3	8.79181	8.88458	8.40558	8.28572	443.198	472.635	339.104	312.069	457.916	325.587	20.815	19.1163	178.757	1.38218	0.000262475	0.00939588	yes	down
Ptp4a1	7.34972	7.4101	7.83066	7.76971	163.112	170.083	227.649	218.23	166.598	222.939	4.92959	6.65979	24.384	-3.31699	0.00118027	0.0316878	yes	up
Purb	8.4589	8.48562	9.09782	9.08298	351.871	358.448	547.918	542.313	355.16	545.116	4.65109	3.96358	234.776	-1.55402	1.01755e-06	6.97357e-05	yes	up
Rab14	8.47148	8.47888	8.91176	8.91276	354.953	356.778	481.622	481.956	355.865	481.789	1.29067	0.236333	201.007	-1.13695	0.000768946	0.0223737	yes	up
Rab6a	7.47906	7.92594	7.45044	7.16072	178.412	243.19	174.907	143.084	210.801	158.996	45.8053	22.5021	29.9065	4.09742	0.000960364	0.0269653	yes	down
Rad51	8.72286	8.64951	8.11751	8.18167	422.515	401.571	277.724	290.355	412.043	284.039	14.8094	8.93187	140.931	1.64537	5.94626e-05	0.00252825	yes	down
Rap1b	8.30378	8.63516	7.73674	7.53539	315.999	397.596	213.3	185.515	356.797	199.407	57.6974	19.6466	102.884	3.76954	7.17939e-11	1.28944e-08	yes	down
Rbm39	8.70019	8.96928	8.29534	8.10846	415.927	501.212	314.157	275.988	458.569	295.073	60.3051	26.9898	174.911	1.85109	7.45484e-06	0.000415278	yes	down
Rbm7	8.98305	8.99019	8.27675	8.31303	506.02	508.53	310.134	318.032	507.275	314.083	1.7747	5.58497	201.774	1.88137	6.10784e-08	6.17722e-06	yes	down
Rfc4	8.36608	8.48701	8.01086	7.82099	329.945	358.793	257.934	226.127	344.369	242.03	20.3992	22.4909	96.5792	2.01827	0.000298969	0.0103467	yes	down
Rhob	8.96853	8.93649	8.35283	8.40517	500.954	489.95	326.928	339.008	495.452	332.968	7.78085	8.5416	200.574	1.52479	1.05584e-05	0.00056988	yes	down
Rlim	8.29902	8.34718	8.99099	8.95823	314.959	325.65	508.813	497.387	320.304	503.1	7.5596	8.07914	200.695	-1.7575	3.65777e-07	2.9768e-05	yes	up
Rnf111	7.67553	7.69942	7.18344	7.19425	204.44	207.852	145.356	146.448	206.146	145.902	2.41281	0.772639	17.3134	6.08826	0.000331841	0.0113337	yes	down
Rnf115	8.17949	8.20354	7.47654	7.47159	289.915	294.79	178.099	177.49	292.352	177.795	3.44715	0.430985	57.0745	4.14912	1.65033e-08	1.93162e-06	yes	down
Rnf13	8.27465	8.25519	7.57251	7.58106	309.683	305.535	190.35	191.482	307.609	190.916	2.93345	0.800163	65.8902	3.44786	6.25467e-08	6.20522e-06	yes	down
Rnpc3	7.65219	7.67269	7.17879	7.1918	201.159	204.038	144.887	146.2	202.598	145.544	2.0359	0.928638	15.9515	5.97238	0.000536992	0.0168998	yes	down
Rpe	8.09365	8.01953	7.49182	7.64824	273.17	259.489	179.996	200.608	266.329	190.302	9.67367	14.5749	47.9979	2.82112	0.000747469	0.0218106	yes	down
Rpf1	8.8211	8.87661	7.87634	7.805	452.287	470.032	234.972	223.634	461.159	229.303	12.5471	8.01665	156.251	3.51918	8.54406e-16	4.04561e-13	yes	down
Rpf2	8.5232	8.55307	9.05379	9.00972	367.907	375.604	531.45	515.462	371.756	523.456	5.44265	11.3054	228.786	-1.23022	0.00012169	0.00476558	yes	up
Rpl15	8.14118	8.17618	7.45363	7.42595	282.319	289.252	175.294	171.962	285.786	173.628	4.9028	2.35629	53.4758	4.43261	1.70817e-08	1.94953e-06	yes	down
Rpl22l1	7.49249	7.61735	8.29599	8.12114	180.079	196.359	314.298	278.424	188.219	296.361	11.5115	25.3667	61.5205	-3.39548	4.31171e-07	3.43496e-05	yes	up
Rpl39	7.65917	7.7868	8.71757	8.56139	202.134	220.831	420.97	377.776	211.482	399.373	13.2207	30.5426	119.186	-3.60875	7.62964e-13	1.98695e-10	yes	up
Rpl5	8.12601	8.24059	7.60764	7.50123	279.365	302.458	195.041	181.174	290.911	188.108	16.3294	9.80579	57.832	3.35861	1.8774e-06	0.000120721	yes	down
Rrs1	9.39126	9.21717	8.46518	8.6415	671.509	595.174	353.406	399.347	633.341	376.377	53.9772	32.4856	292.712	1.78473	3.68358e-08	3.83718e-06	yes	down
Rsrc2	8.83518	8.65401	7.93126	8.16293	456.725	402.826	244.089	286.608	429.775	265.348	38.1126	30.0652	147.356	2.27452	2.71224e-06	0.000170201	yes	down
S100b	8.96503	8.96016	9.4721	9.47289	499.74	498.055	710.208	710.598	498.898	710.403	1.19146	0.275149	377.397	-1.07234	2.67531e-05	0.00124087	yes	up
Scoc	7.68747	7.7239	7.28281	7.26434	206.138	211.41	155.719	153.739	208.774	154.729	3.72766	1.40067	18.1404	4.5119	0.000838215	0.0239881	yes	down
Sdcbp	9.70508	9.83163	8.61814	8.5638	834.68	911.201	392.934	378.408	872.94	385.671	54.1085	10.2718	443.367	2.59904	1.30557e-24	1.51113e-21	yes	down
Sec63	7.81405	7.69663	7.18544	7.3157	225.042	207.451	145.557	159.311	216.247	152.434	12.4385	9.7253	21.506	4.66683	0.000443554	0.014305	yes	down
Sepp1	8.15951	8.19827	7.57476	7.58878	285.929	293.713	190.647	192.509	289.821	191.578	5.50444	1.31688	57.8944	3.07762	4.60054e-06	0.000270177	yes	down
Sept7	8.78336	8.82627	7.7537	7.7414	440.61	453.913	215.822	213.99	447.261	214.906	9.40647	1.29512	146.716	3.95024	4.5253e-18	2.94625e-15	yes	down
Setd7	8.65716	8.62311	7.88814	7.93431	403.707	394.288	236.9	244.604	398.998	240.752	6.65989	5.4474	122.693	2.539	1.84591e-08	2.06762e-06	yes	down
Setx	8.29452	8.22751	7.55595	7.64229	313.977	299.728	188.177	199.783	306.853	193.98	10.0758	8.20654	66.1522	3.23624	6.27281e-07	4.73506e-05	yes	down
Sf3b6	9.07391	9.12319	9.66924	9.62554	538.912	557.64	814.201	789.907	548.276	802.054	13.2427	17.1785	447.139	-1.10019	4.61663e-06	0.000270177	yes	up
Sfpq	9.91671	9.8833	9.12703	9.24588	966.559	944.433	559.126	607.139	955.496	583.133	15.6451	33.9502	551.648	1.37705	3.21634e-09	4.35125e-07	yes	down
Shcbp1	7.59831	7.7014	7.28319	7.20965	193.784	208.138	155.761	148.021	200.961	151.891	10.1495	5.47356	15.6332	4.77457	0.00182462	0.0457047	yes	down
Slain2	8.34255	8.30886	7.75006	7.77511	324.606	317.116	215.278	219.05	320.861	217.164	5.29662	2.66656	76.8568	2.36068	2.02358e-05	0.000966955	yes	down
Slc25a13	9.02005	8.98456	8.19424	8.242	519.166	506.551	292.894	302.754	512.859	297.824	8.92011	6.97199	199.769	2.18315	6.67111e-10	1.00714e-07	yes	down
Slc25a16	7.67144	7.67738	7.2527	7.24333	203.86	204.702	152.504	151.517	204.281	152.01	0.595391	0.697709	16.2677	4.89206	0.00112019	0.0305473	yes	down
Slc33a1	7.86732	7.91855	7.43119	7.37904	233.507	241.948	172.588	166.461	237.727	169.524	5.96857	4.33215	30.7572	3.55662	0.000163104	0.00622366	yes	down
Slc38a1	8.94995	9.07916	8.27357	8.12807	494.543	540.877	309.453	279.765	517.71	294.609	32.7631	20.9924	202.78	2.30932	1.44628e-09	2.12196e-07	yes	down
Smc4	7.91391	8.07472	7.31989	7.27313	241.17	269.609	159.774	154.679	255.389	157.227	20.1093	3.60297	42.2642	5.39943	6.23436e-07	4.73506e-05	yes	down
Smek1	8.64447	8.62683	8.18545	8.21415	400.17	395.306	291.116	296.965	397.738	294.041	3.43917	4.13558	136.528	1.3284	0.00114623	0.0310138	yes	down
Smndc1	8.56317	8.64009	7.90535	7.85991	378.244	398.958	239.743	232.311	388.601	236.027	14.6474	5.25562	116.663	2.58107	2.20481e-08	2.41763e-06	yes	down
Snap23	7.66428	7.82919	7.34646	7.25108	202.852	227.416	162.743	152.333	215.134	157.538	17.3698	7.36137	22.533	4.37914	0.000440591	0.0142614	yes	down
Sorbs1	8.78715	8.90736	8.25625	8.18457	441.771	480.155	305.758	290.938	460.963	298.348	27.1419	10.4793	172.691	1.8083	1.6889e-06	0.00011065	yes	down
Spc25	8.69475	8.70702	8.24041	8.21826	414.363	417.901	302.42	297.811	416.132	300.116	2.5012	3.25897	147.872	1.4009	0.000373684	0.0124366	yes	down
Sptssa	8.7681	8.75761	7.67868	7.70474	435.974	432.816	204.887	208.621	434.395	206.754	2.23299	2.6404	138.01	4.20773	3.79963e-18	2.63872e-15	yes	down
Sqle	9.02906	8.95205	8.46622	8.58449	522.417	495.263	353.66	383.873	508.84	368.767	19.2013	21.3637	220.846	1.18458	0.000506586	0.0161379	yes	down
Srsf11	8.89494	8.81437	8.02195	8.1416	476.042	450.184	259.925	282.402	463.113	271.163	18.2842	15.8932	165.716	2.36072	8.64271e-09	1.04687e-06	yes	down
Srsf2	9.67425	9.71319	8.87576	8.84	817.035	839.387	469.753	458.252	828.211	464.002	15.8049	8.13271	432.352	1.7466	1.54645e-12	3.92911e-10	yes	down
Srsf3	9.14549	9.02067	7.81266	8.04945	566.325	519.39	224.825	264.926	542.858	244.875	33.1882	28.3561	211.774	3.74376	1.93524e-12	4.68823e-10	yes	down
Srsf7	7.99321	8.08015	7.54639	7.46343	254.797	270.624	186.934	176.488	262.711	181.711	11.1912	7.38651	43.3493	3.1795	5.2758e-05	0.00226165	yes	down
Ssfa2	8.08129	8.09399	7.385	7.35885	270.839	273.233	167.15	164.148	272.036	165.649	1.69266	2.123	46.3252	5.0783	4.65593e-08	4.80207e-06	yes	down
St3gal1	10.0562	10.0209	9.30669	9.40906	1064.65	1038.94	633.274	679.843	1051.79	656.558	18.1831	32.9293	632.684	1.25999	5.85654e-09	7.43995e-07	yes	down
St3gal6	8.37043	8.37525	7.71577	7.73003	330.941	332.049	210.222	212.31	331.495	211.266	0.783697	1.47643	81.1978	2.76466	5.4115e-07	4.23847e-05	yes	down
Stam2	8.08329	8.14295	7.66535	7.65692	271.214	282.666	203.002	201.82	276.94	202.411	8.09814	0.836301	53.628	2.22607	0.000725478	0.0214088	yes	down
Stk24	8.45368	8.39059	7.92962	7.98899	350.601	335.598	243.811	254.054	343.099	248.933	10.6083	7.24302	95.6832	1.67007	0.000694782	0.0207975	yes	down
Strn3	7.62308	7.76141	7.31736	7.23128	197.14	216.979	159.494	150.256	207.059	154.875	14.0281	6.53177	18.6174	4.46994	0.00108564	0.0298929	yes	down
Stt3a	8.46283	8.44709	9.03666	9.06262	352.83	349.002	525.176	534.712	350.916	529.944	2.70654	6.74278	225.109	-1.51534	2.82777e-06	0.000176157	yes	up
Stx7	9.48651	9.48773	8.9063	8.94059	717.34	717.944	479.802	491.344	717.642	485.573	0.427126	8.1614	376.986	1.1923	3.67965e-06	0.000224157	yes	down
Sumo1	8.76114	8.84279	7.63672	7.54676	433.876	459.138	199.013	186.983	446.507	192.998	17.8633	8.50617	145.332	5.2442	7.351e-20	5.89041e-17	yes	down
Suz12	8.39259	8.47538	7.67139	7.60183	336.063	355.913	203.853	194.257	345.988	199.055	14.0359	6.78534	87.4108	3.59874	3.68706e-10	5.75847e-08	yes	down
Syap1	7.68549	7.74805	7.23788	7.24963	205.855	214.979	150.945	152.18	210.417	151.563	6.45158	0.872735	19.9517	4.72196	0.000648014	0.0196231	yes	down
Tcerg1	8.50545	8.41161	7.69044	7.81477	363.41	340.523	206.563	225.154	351.966	215.858	16.1837	13.1462	93.211	2.87324	2.37648e-07	2.01266e-05	yes	down
Tcf12	8.56248	8.51687	7.82667	7.86717	378.061	366.297	227.019	233.482	372.179	230.251	8.31833	4.56986	106.051	2.57273	9.24782e-08	8.86136e-06	yes	down
Tdp2	7.95673	7.95145	7.2487	7.30502	248.436	247.529	152.081	158.136	247.983	155.109	0.641659	4.28098	35.4216	5.39435	1.92176e-06	0.000122816	yes	down
Tex30	8.43866	8.47503	7.54579	7.51374	346.969	355.827	186.857	182.751	351.398	184.804	6.26354	2.90341	88.9504	4.64096	2.11973e-13	6.49449e-11	yes	down
Tfap2a	8.97811	8.95629	8.37115	8.38041	504.29	496.721	331.105	333.238	500.506	332.171	5.35213	1.50786	202.903	1.56861	4.1017e-06	0.000248415	yes	down
Tfdp1	9.14843	9.22204	8.74966	8.68578	567.482	597.188	430.439	411.794	582.335	421.117	21.0055	13.1838	278.704	1.08893	0.000259083	0.00936446	yes	down
Tgoln1	7.90279	8.02108	8.67206	8.54819	239.319	259.769	407.897	374.336	249.544	391.117	14.4602	23.7312	120.972	-2.22084	1.52602e-06	0.000101252	yes	up
Tm9sf2	8.35794	8.41997	7.64527	7.63489	328.088	342.503	200.196	198.761	335.296	199.478	10.1931	1.01492	82.2654	3.40025	3.56436e-09	4.76025e-07	yes	down
Tmed10	8.43394	8.49318	7.85276	7.79135	345.835	360.332	231.162	221.529	353.083	226.346	10.2511	6.81191	95.3494	2.49316	1.01012e-06	6.96848e-05	yes	down
Tmed7	7.61328	8.14592	7.47928	7.11349	195.806	283.247	178.438	138.475	239.527	158.456	61.83	28.2575	46.1875	5.78904	1.47855e-06	9.87311e-05	yes	down
Tmem106b	7.6477	7.8615	8.32276	8.18124	200.533	232.567	320.184	290.267	216.55	305.226	22.6508	21.1546	71.5089	-2.33826	0.000533003	0.0168251	yes	up
Tmem168	7.78393	7.85785	7.21924	7.19718	220.393	231.979	149.008	146.746	226.186	147.877	8.19304	1.59916	25.9911	6.64773	1.9704e-05	0.000959145	yes	down
Tmem184c	8.17516	8.34909	7.63909	7.52005	289.047	326.082	199.34	183.552	307.564	191.446	26.1881	11.1639	68.0486	3.44013	1.37932e-07	1.24943e-05	yes	down
Tmem30a	8.34683	8.41197	7.70775	7.65043	325.572	340.608	209.057	200.914	333.09	204.985	10.6319	5.75809	81.1545	3.09409	5.38323e-08	5.49775e-06	yes	down
Tmem55a	8.22728	8.37313	7.51947	7.44738	299.679	331.562	183.479	174.536	315.621	179.007	22.5442	6.32354	71.5512	4.54245	1.01916e-10	1.76548e-08	yes	down
Tmem9b	9.38987	9.39854	8.89562	8.89667	670.861	674.907	476.265	476.611	672.884	476.438	2.86084	0.245238	348.318	1.07324	5.1472e-05	0.00222986	yes	down
Tnks2	8.21724	8.22986	7.54198	7.59031	297.603	300.216	186.364	192.713	298.91	189.539	1.8481	4.48942	62.3419	3.38571	6.88991e-07	5.12658e-05	yes	down
Tpm4	9.2663	9.59298	8.16039	7.93858	615.791	772.282	286.103	245.33	694.037	265.716	110.656	28.8314	320.261	3.88877	3.87218e-27	6.72276e-24	yes	down
Tra2a	8.38204	8.32192	7.76788	7.9019	333.614	319.998	217.954	239.172	326.806	228.563	9.62809	15.0029	84.0987	2.1179	0.000265245	0.00946254	yes	down
Tra2b	8.37269	8.37204	7.65095	7.66049	331.459	331.31	200.986	202.32	331.384	201.653	0.10547	0.94343	79.5442	3.21786	1.90146e-08	2.10718e-06	yes	down
Trappc8	7.6328	7.66782	7.19738	7.21178	198.473	203.35	146.767	148.239	200.912	147.503	3.44902	1.0411	15.601	5.20274	0.00108809	0.0298929	yes	down
Trim59	7.43814	7.92593	7.45185	7.12494	173.421	243.188	175.077	139.579	208.305	157.328	49.3328	25.1013	30.0824	4.21819	0.0011653	0.0313667	yes	down
Trmt10c	8.28764	8.40562	7.54951	7.44047	312.484	339.112	187.339	173.702	325.798	180.52	18.8289	9.64257	75.3718	4.60893	1.02157e-10	1.76548e-08	yes	down
Trmt6	8.24547	8.36248	7.77926	7.64547	303.482	329.122	219.681	200.224	316.302	209.952	18.1302	13.758	73.9345	2.6611	1.56324e-05	0.000798249	yes	down
Trpm7	8.43723	8.48341	7.71776	7.66574	346.625	357.9	210.512	203.057	352.263	206.785	7.97316	5.27202	91.4593	3.28275	1.63584e-09	2.36674e-07	yes	down
Tspan12	7.90825	7.92643	7.26001	7.30714	240.226	243.272	153.278	158.368	241.749	155.823	2.15376	3.59909	32.9234	5.05434	6.84757e-06	0.000385574	yes	down
Uba3	8.1047	8.31612	7.55659	7.4154	275.27	318.715	188.261	170.709	296.992	179.485	30.7198	12.4107	62.5886	4.15699	1.72177e-08	1.94953e-06	yes	down
Ube2d2a	8.71293	8.82905	8.37921	8.29329	419.617	454.787	332.961	313.71	437.202	323.335	24.8687	13.6126	167.428	1.22894	0.00126689	0.0334954	yes	down
Ube2d3	8.35623	8.55804	7.92061	7.91719	327.7	376.902	242.293	241.719	352.301	242.006	34.7908	0.405585	111.24	2.03663	2.27287e-05	0.00106651	yes	down
Ube2e3	9.16033	9.19173	8.72412	8.71619	572.183	584.773	422.884	420.567	578.478	421.725	8.90195	1.63836	276.756	1.05783	0.000314148	0.0108003	yes	down
Ubr3	7.72602	7.74505	7.26571	7.24776	211.72	214.533	153.885	151.982	213.126	152.933	1.98855	1.3455	19.6725	5.17778	0.000310328	0.0107042	yes	down
Ugdh	8.4247	8.34344	7.86563	7.9894	343.627	324.808	233.233	254.127	334.218	243.68	13.3066	14.7743	90.6362	1.72846	0.00109046	0.0298929	yes	down
Ugp2	8.88946	9.09039	8.38634	8.25721	474.234	545.104	334.611	305.962	509.669	320.286	50.1122	20.258	208.62	1.80694	5.90066e-07	4.55312e-05	yes	down
Uqcrb	7.49453	7.72097	8.69395	8.41372	180.334	210.982	414.132	341.022	195.658	377.577	21.6712	51.6966	108.21	-4.18515	6.3184e-12	1.29056e-09	yes	up
Usp1	8.59282	8.64739	7.67126	7.66296	386.096	400.98	203.836	202.666	393.538	203.251	10.5244	0.827062	114.755	3.96144	1.71629e-14	6.16504e-12	yes	down
Utp18	8.24935	8.2989	7.42892	7.35914	304.3	314.932	172.317	164.181	309.616	168.249	7.51828	5.753	65.9537	5.6216	3.30007e-10	5.28875e-08	yes	down
Utrn	7.80183	7.84739	8.29617	8.25688	223.144	230.304	314.337	305.891	226.724	310.114	5.06263	5.972	73.8082	-1.85306	0.000831801	0.0239881	yes	up
Vat1	10.7067	10.8549	10.1881	10.1302	1671.23	1851.99	1166.61	1120.69	1761.61	1143.65	127.813	32.4715	1240.69	1.00461	5.56931e-09	7.16241e-07	yes	down
Vbp1	8.3354	8.3528	7.4651	7.4428	323.002	326.92	176.693	173.983	324.961	175.338	2.77062	1.91648	74.0281	5.08508	5.70234e-12	1.18803e-09	yes	down
Vcl	7.64728	7.74736	7.33616	7.26231	200.475	214.876	161.586	153.523	207.676	157.555	10.1833	5.70124	18.2527	3.95613	0.001937	0.0480422	yes	down
Vps35	8.62958	8.65824	8.1913	8.17131	396.061	404.007	292.298	288.277	400.034	290.288	5.61836	2.84291	136.517	1.41976	0.00051737	0.0164312	yes	down
Xiap	7.77042	7.73892	7.25173	7.26695	218.338	213.623	152.401	154.017	215.98	153.209	3.33404	1.14253	20.8483	5.24677	0.00020693	0.00775394	yes	down
Xpot	7.95194	7.94905	7.35783	7.36743	247.613	247.117	164.032	165.127	247.365	164.579	0.350376	0.774401	34.5524	4.4326	5.0926e-06	0.000296367	yes	down
Yaf2	8.35645	8.36778	7.51442	7.55369	327.75	330.333	182.838	187.883	329.041	185.36	1.82666	3.56739	77.3581	4.17889	2.56895e-10	4.18137e-08	yes	down
Yipf4	8.47207	8.49134	7.50325	7.47224	355.097	359.871	181.427	177.569	357.484	179.498	3.37586	2.72808	92.2236	5.22982	1.63243e-14	6.07323e-12	yes	down
Yipf5	8.30297	8.43977	7.66019	7.51582	315.821	347.236	202.277	183.015	331.529	192.646	22.2136	13.6206	79.5316	3.81705	8.01472e-09	9.82227e-07	yes	down
Ywhah	9.48057	9.34391	8.60558	8.84162	714.389	649.824	389.528	458.767	682.107	424.147	45.6544	48.9597	339.912	1.57993	8.92335e-07	6.23856e-05	yes	down
Ywhaq	9.60763	9.6883	8.16031	8.11844	780.165	825.031	286.087	277.903	802.598	281.995	31.7251	5.78697	378.76	3.93258	1.22264e-40	6.36814e-37	yes	down
Yy1	8.54906	8.62819	7.63811	7.58739	374.561	395.68	199.205	192.323	385.121	195.764	14.9331	4.86584	109.16	4.31825	4.08258e-15	1.84906e-12	yes	down
Zbtb1	7.52895	7.70523	7.26895	7.11967	184.689	208.692	154.231	139.07	196.691	146.65	16.973	10.7202	14.808	5.59587	0.00154648	0.039679	yes	down
Zbtb11	7.75274	7.72617	7.22838	7.31048	215.678	211.743	149.955	158.735	213.711	154.345	2.78264	6.20878	20.7407	4.27194	0.000913023	0.025775	yes	down
Zfand6	8.30762	8.31527	7.57087	7.54951	316.843	318.527	190.134	187.339	317.685	188.736	1.19082	1.97652	70.8936	3.78742	2.78781e-09	3.87209e-07	yes	down
Zfp280d	7.94534	7.93707	7.41632	7.44557	246.482	245.074	170.819	174.317	245.778	172.568	0.995429	2.47371	34.5068	3.45422	9.46267e-05	0.00383551	yes	down
Zfp36l1	8.49635	8.47195	7.52945	7.53728	361.123	355.067	184.753	185.759	358.095	185.256	4.28207	0.71124	92.6582	4.69544	4.28218e-14	1.43895e-11	yes	down
Zfp422	8.31107	8.26542	7.4806	7.55383	317.6	307.708	178.601	187.901	312.654	183.251	6.99497	6.57571	68.0591	4.04565	4.85878e-09	6.32674e-07	yes	down
Zfp579	8.67552	8.7437	8.19696	8.21309	408.875	428.664	293.447	296.748	418.769	295.098	13.9927	2.33406	150.168	1.51451	0.000118616	0.00466273	yes	down
Zfp871	7.63698	7.73474	7.3016	7.24259	199.049	213.005	157.761	151.439	206.027	154.6	9.86814	4.47058	17.6456	4.43483	0.00127235	0.0335545	yes	down
Zfr	8.12572	8.35468	7.73333	7.59172	279.309	327.348	212.796	192.902	303.328	202.849	33.9681	14.0672	69.5028	2.71072	1.48561e-05	0.000762344	yes	down
Zmym1	7.84883	7.78136	7.17177	7.24257	230.533	220	144.185	151.437	225.266	147.811	7.44782	5.12814	24.9322	6.57816	6.68602e-05	0.00279712	yes	down
Zranb2	8.1047	8.37058	7.5622	7.39218	275.269	330.975	188.994	167.984	303.122	178.489	39.39	14.8566	67.8711	4.40658	2.91982e-09	4.00207e-07	yes	down

## Sheet: All genes (E0771)
	Plate3_13_ E0771shControl log	Plate3_14_ E0771shControl log	Plate3_15_ E0771shControl log	Plate3_16_ E0771shLmna log	Plate3_17_ E0771shLmna log	Plate3_18_ E0771shLmna log	Plate3_13_ E0771shControl	Plate3_14_ E0771shControl	Plate3_15_ E0771shControl	Plate3_16_ E0771shLmna	Plate3_17_ E0771shLmna	Plate3_18_ E0771shLmna	Mean E0771 shControl	Mean E0771 shLmna	shControl vs shLmna baseMean	shControl vs shLmna log2FoldChange	shControl vs shLmna p value	shControl vs shLmna p adj	shControl vs shLmna pass	shLmna vs shControl direction
0610007P14Rik	8.44905	8.5863	8.46878	8.54045	8.3958	8.48496	349.475	384.356	354.289	372.333	336.812	358.284	362.707	355.81	292.606	0.0670496	0.745507	0.962242	no	down
0610009B22Rik	6.62886	6.71551	6.68123	6.78268	6.74694	6.81561	98.9658	105.092	102.625	110.101	107.407	112.642	102.228	110.05	47.4077	-0.284845	0.476465	0.872178	no	up
0610009L18Rik	5.89064	5.86039	5.81522	5.7532	5.82376	5.91675	59.3281	58.097	56.3061	53.9367	56.6403	60.4114	57.9104	56.9962	8.66738	0.180589	0.839866	0.979569	no	down
0610009O20Rik	7.19121	7.28425	7.06492	7.42468	7.40218	7.58175	146.14	155.876	133.892	171.811	169.152	191.573	145.303	177.512	99.7394	-0.610749	0.0515858	0.340026	no	up
0610010F05Rik	6.45632	6.37427	6.33939	6.00147	6.15867	6.25388	87.8103	82.956	80.974	64.0654	71.4403	76.3143	83.9134	70.6067	23.5745	0.977167	0.0977392	0.475586	no	down
0610010K14Rik	9.4003	9.30011	9.17991	9.283	9.23475	9.32364	675.73	630.396	580.001	622.962	602.473	640.762	628.709	622.066	562.74	0.012736	0.941996	0.993602	no	down
0610011F06Rik	7.45689	7.4151	7.43932	7.07337	7.14565	7.19432	175.69	170.674	173.564	134.678	141.597	146.455	173.309	140.91	95.3368	0.627486	0.0355474	0.275578	no	down
0610012G03Rik	8.67462	8.80346	8.72542	8.89964	8.80095	8.84484	408.622	446.791	423.265	477.595	446.016	459.793	426.226	461.135	376.274	-0.18221	0.336189	0.787682	no	up
0610030E20Rik	6.54352	6.55951	6.91656	6.77977	6.87179	6.51904	93.2813	94.321	120.807	109.879	117.115	91.7119	102.803	106.235	46.6828	-0.13834	0.76509	0.966353	no	up
0610037L13Rik	7.65064	7.64241	7.7021	7.69829	7.6718	7.58062	200.942	199.8	208.24	207.69	203.912	191.422	202.994	201.008	137.972	0.0407857	0.874609	0.984684	no	down
0610038B21Rik	5.56354	5.61405	5.56108	5.49415	5.50268	5.47628	47.2927	48.9776	47.2119	45.0718	45.3389	44.517	47.8274	44.9759	2.74605	0.877935	0.569398	0.906436	no	down
1110001J03Rik	9.53811	9.60591	9.58191	9.60265	9.42959	9.50943	743.461	779.235	766.378	777.471	689.587	728.824	763.025	731.961	681.97	0.10488	0.530041	0.895725	no	down
1110002L01Rik	6.37495	6.50366	6.53807	6.16545	6.11825	6.08846	82.9949	90.7398	92.9301	71.777	69.4668	68.047	88.8883	69.7636	25.3586	1.21917	0.026866	0.23241	no	down
1110004E09Rik	7.83606	7.82163	8.03346	7.94458	7.96686	7.86752	228.502	226.228	262.007	246.353	250.187	233.54	238.912	243.36	176.425	-0.0478826	0.844202	0.979703	no	up
1110004F10Rik	8.92808	8.9014	8.97262	8.85325	8.94476	8.88483	487.103	478.178	502.373	462.481	492.767	472.715	489.218	475.988	414.622	0.0628972	0.728123	0.958201	no	down
1110006O24Rik	6.11922	6.19976	6.09478	6.18312	6.08542	6.15452	69.5135	73.5045	68.3459	72.6615	67.904	71.2354	70.4546	70.6003	17.6896	0.0214312	0.973068	0.996165	no	down
1110007C09Rik	9.39632	9.53118	9.34622	9.80831	9.66839	9.7627	673.868	739.896	650.866	896.596	813.72	868.691	688.21	859.669	710.842	-0.466486	0.00631446	0.0900111	no	up
1110008F13Rik	9.97925	9.97911	10.0178	10.0825	10.045	10.0644	1009.38	1009.28	1036.74	1084.27	1056.45	1070.75	1018.47	1070.49	976.373	-0.102441	0.495315	0.882076	no	up
1110008L16Rik	7.5665	7.651	7.32102	7.24532	7.14544	7.43246	189.559	200.992	159.899	151.726	141.577	172.74	183.484	155.347	107.688	0.517172	0.106251	0.49917	no	down
1110008P14Rik	8.59427	8.61008	8.55833	8.59894	8.44944	8.57752	386.486	390.745	376.975	387.738	349.572	382.025	384.735	373.111	313.89	0.0945979	0.634068	0.927769	no	down
1110012L19Rik	7.28667	7.62599	7.27759	7.39065	7.24227	7.45163	156.137	197.538	155.158	167.806	151.405	175.051	169.611	164.754	105.235	0.119642	0.709677	0.952756	no	down
1110032A03Rik	5.67122	5.64743	5.61763	5.39762	5.56698	5.66403	50.9575	50.124	49.0994	42.1547	47.4055	50.704	50.0603	46.7547	4.3018	0.989245	0.468117	0.869608	no	down
1110034G24Rik	6.07314	6.09728	5.99054	6.20226	6.13592	6.25684	67.328	68.4642	63.5815	73.6321	70.3228	76.4711	66.4579	73.4753	17.4564	-0.588623	0.361851	0.807762	no	up
1110037F02Rik	6.0716	6.05412	6.10921	6.00573	6.05451	5.9438	67.2565	66.4462	69.033	64.2546	66.4646	61.5549	67.5786	64.0914	14.2475	0.355253	0.613608	0.921113	no	down
1110038B12Rik	10.0665	9.83232	9.99343	9.51825	9.6142	9.51707	1072.3	911.642	1019.34	733.296	783.725	732.696	1001.1	749.906	818.827	0.592168	0.000426687	0.0130487	no	down
1110038F14Rik	7.86334	7.81711	8.037	7.91861	8.02682	7.84868	232.864	225.52	262.65	241.957	260.804	230.509	240.345	244.423	177.38	-0.0525531	0.832177	0.979569	no	up
1110046J04Rik	6.0009	5.96773	6.06079	5.98599	6.01724	5.95623	64.04	62.5846	66.7542	63.3814	64.7692	62.0877	64.4596	63.4128	12.8507	0.11164	0.87891	0.985909	no	down
1110051M20Rik	6.10099	6.23485	6.25638	6.31756	6.27282	6.25778	68.6407	75.3144	76.4468	79.758	77.3229	76.5208	73.4673	77.8672	21.7489	-0.362288	0.534012	0.89641	no	up
1110059E24Rik	7.1249	7.22043	7.15901	7.25118	7.11183	7.25721	139.575	149.13	142.915	152.343	138.316	152.981	143.873	147.88	84.102	-0.0716561	0.821032	0.978678	no	up
1110065P20Rik	7.92654	7.99054	7.90557	7.86767	7.82612	7.8819	243.291	254.328	239.78	233.564	226.933	235.879	245.8	232.125	173.655	0.157816	0.505434	0.887631	no	down
1190002F15Rik	6.66751	6.79976	6.79941	7.03454	6.94743	6.98117	101.653	111.412	111.385	131.101	123.42	126.34	108.15	126.954	58.0486	-0.583351	0.118496	0.521579	no	up
1190007I07Rik	6.89482	6.97232	7.00365	6.89224	6.86472	6.93676	119	125.568	128.324	118.787	116.543	122.51	124.297	119.28	61.7782	0.156533	0.659519	0.938523	no	down
1200014J11Rik	5.72758	5.72855	5.75862	5.7183	5.80392	5.71022	52.9873	53.0232	54.14	52.6479	55.8667	52.3537	53.3835	53.6228	6.23409	-0.0696013	0.946461	0.993624	no	up
1300002E11Rik	5.71275	5.85048	5.85158	5.81785	5.74345	5.68039	52.4456	57.6991	57.7432	56.409	53.5737	51.2824	55.9626	53.755	7.09295	0.379199	0.702269	0.95067	no	down
1500011B03Rik	6.76272	6.71512	6.74169	6.6785	6.7641	6.77199	108.588	105.063	107.016	102.431	108.692	109.288	106.889	106.804	47.9604	0.0141633	0.971599	0.996165	no	down
1500011K16Rik	8.26464	8.37615	8.52983	8.60731	8.6016	8.50997	307.542	332.256	369.602	389.996	388.453	364.55	336.467	381	293.703	-0.31159	0.139958	0.55983	no	up
1500012F01Rik	8.90392	8.84805	8.91742	8.27082	8.33981	8.36881	479.012	460.816	483.517	308.863	323.991	330.57	474.448	321.141	336.347	0.88412	3.86714e-06	0.000290588	no	down
1500015A07Rik	5.90521	5.74661	5.95235	5.80789	5.84521	5.69641	59.93	53.6911	61.9208	56.0209	57.4887	51.8549	58.514	55.1215	8.61402	0.461659	0.617172	0.921872	no	down
1600002H07Rik	7.37848	7.32032	7.45526	7.19707	7.31547	7.16205	166.397	159.822	175.492	146.735	159.286	143.216	167.237	149.745	96.0779	0.338259	0.266328	0.733963	no	down
1600002K03Rik	7.49883	7.49181	7.5342	7.256	7.26821	7.21803	180.873	179.994	185.361	152.853	154.152	148.883	182.076	151.962	104.45	0.524724	0.066799	0.393905	no	down
1600012H06Rik	6.11731	6.15234	6.18804	6.34325	6.40658	6.42398	69.4213	71.1275	72.9099	81.1909	84.8346	85.8639	71.1529	83.9631	23.603	-0.85512	0.123195	0.532243	no	up
1600014C10Rik	6.66279	6.66642	6.43553	6.72183	6.70628	6.83169	101.321	101.576	86.5544	105.553	104.422	113.905	96.4838	107.96	44.7026	-0.494072	0.260859	0.728301	no	up
1600019K03Rik	5.56495	5.61367	5.57556	5.55754	5.58128	5.50557	47.3386	48.9646	47.6883	47.0963	47.8775	45.43	47.9972	46.8013	3.19261	0.389783	0.786284	0.971517	no	down
1600020E01Rik	6.43166	6.47467	6.40256	6.35939	6.35069	6.49073	86.3224	88.9345	84.5983	82.1048	81.611	89.9297	86.6184	84.5485	29.695	0.132078	0.791075	0.973005	no	down
1700001J03Rik	5.66279	5.61975	5.63973	5.56944	5.65186	5.57543	50.6607	49.1716	49.8573	47.4864	50.2783	47.6838	49.8965	48.4828	3.9597	0.359642	0.779435	0.969472	no	down
1700001O22Rik	6.19919	6.23831	6.14819	5.97421	5.94142	6.09522	73.4753	75.4949	70.9236	62.8659	61.4535	68.3668	73.298	64.2287	16.6507	0.841214	0.206174	0.661669	no	down
1700003E16Rik	5.69816	5.69518	5.68914	5.64582	5.57385	5.68988	51.918	51.8106	51.5942	50.0681	47.6317	51.6209	51.7743	49.7736	4.90612	0.52635	0.652604	0.936685	no	down
1700007L15Rik	6.13187	6.07115	5.96785	5.9012	5.86355	5.9688	70.1258	67.2355	62.5896	59.764	58.2245	62.6308	66.6503	60.2064	12.9149	0.70688	0.343959	0.792393	no	down
1700012B09Rik	6.88529	6.80116	6.84136	6.51637	6.62875	6.66016	118.217	111.52	114.671	91.5425	98.9586	101.136	114.803	97.2125	47.7436	0.65222	0.108972	0.503475	no	down
1700017B05Rik	6.88902	6.88035	6.96123	7.04644	7.06854	7.02461	118.523	117.813	124.606	132.187	134.228	130.202	120.314	132.206	65.6938	-0.328037	0.344005	0.792393	no	up
1700019B21Rik	5.56149	5.53899	5.64353	5.29723	5.38734	5.36415	47.2253	46.4945	49.9887	39.3211	41.8553	41.1881	47.9029	40.7882	2.46558	2.56085	0.161842	0.596769	no	down
1700019E08Rik	5.51939	5.63908	5.61193	5.57784	5.44982	5.5547	45.8673	49.8348	48.9058	47.7635	43.7078	47.0036	48.2026	46.1583	3.17608	0.696566	0.633032	0.927608	no	down
1700020I14Rik	7.19662	7.23394	7.23364	7.32661	7.28531	7.34126	146.689	150.533	150.502	160.52	155.99	162.159	149.241	159.556	92.0034	-0.202325	0.49896	0.883413	no	up
1700020L24Rik	5.61264	5.83909	5.73375	5.68631	5.53134	5.40196	48.9296	57.2454	53.2147	51.4931	46.2486	42.2818	53.1299	46.6745	5.35745	1.46358	0.248685	0.716423	no	down
1700021F05Rik	7.63984	7.70612	7.72641	7.89932	7.8913	7.80833	199.444	208.82	211.778	238.743	237.421	224.152	206.681	233.439	155.438	-0.326003	0.18694	0.638111	no	up
1700021K19Rik	7.76333	8.04987	7.85939	7.96513	7.74677	7.78869	217.268	265.003	232.227	249.887	214.789	221.12	238.166	228.598	169.199	0.133187	0.610098	0.918991	no	down
1700025G04Rik	5.73427	5.70757	5.75332	5.72432	5.72638	5.75372	53.2336	52.2576	53.9413	52.868	52.9435	53.9562	53.1442	53.2559	6.07504	-0.0563204	0.956758	0.995362	no	up
1700028J19Rik	5.65819	5.59663	5.54272	5.47732	5.35645	5.6019	50.4992	48.3898	46.6149	44.5489	40.9686	48.5669	48.5013	44.6948	3.4462	1.26519	0.403316	0.831395	no	down
1700029I15Rik	5.65703	5.71458	5.74215	5.72173	5.59469	5.58639	50.4585	52.5123	53.5255	52.7732	48.3248	48.0475	52.1654	49.7152	4.9931	0.605187	0.605025	0.916902	no	down
1700030K09Rik	7.24848	7.17766	7.12479	6.73699	6.72314	6.74904	152.058	144.774	139.565	106.668	105.649	107.563	145.466	106.627	67.2518	1.05747	0.00233649	0.0438081	yes	down
1700037C18Rik	5.84699	5.79672	5.77185	5.77209	5.83794	5.85138	57.56	55.5888	54.6387	54.6477	57.1997	57.7351	55.9292	56.5275	7.7966	-0.0909956	0.921932	0.988657	no	up
1700037H04Rik	8.50392	8.54801	8.60493	8.68759	8.60195	8.51163	363.023	374.289	389.352	412.31	388.549	364.97	375.555	388.61	315.613	-0.0850056	0.671477	0.941296	no	up
1700048O20Rik	6.54076	6.59567	6.4631	6.28893	6.26829	6.46474	93.1032	96.7155	88.224	78.1908	77.0803	88.3245	92.6809	81.1985	31.1642	0.651854	0.194184	0.646777	no	down
1700052K11Rik	5.93645	5.98245	5.9798	6.07438	6.07021	5.98074	61.2422	63.2261	63.1101	67.3863	67.1915	63.1511	62.5261	65.9096	13.1249	-0.358598	0.622718	0.921886	no	up
1700056E22Rik	6.14103	6.01704	5.97967	5.94821	6.04734	6.15966	70.5724	64.7603	63.1047	61.7433	66.1349	71.4895	66.1458	66.4559	14.6991	-0.0148134	0.983277	0.997473	no	up
1700061G19Rik	6.05324	6.08648	6.05871	5.77591	5.74141	5.83609	66.4058	67.9539	66.658	54.7925	53.4978	57.1267	67.0059	55.139	11.4229	1.44799	0.0710991	0.406648	no	down
1700066M21Rik	6.11949	6.04038	5.99641	6.05133	6.22235	6.22425	69.5263	65.8164	63.841	66.3181	74.6643	74.7631	66.3946	71.9152	16.7847	-0.486233	0.462454	0.864795	no	up
1700067K01Rik	5.61676	5.57289	5.51807	5.4833	5.33743	5.51856	49.0698	47.6	45.8252	44.7339	40.4321	45.8408	47.4983	43.6689	2.95597	1.31501	0.417244	0.837829	no	down
1700086O06Rik	6.26249	6.19795	6.12421	6.03761	6.05926	6.1543	76.771	73.4123	69.7541	65.6903	66.6838	71.2243	73.3124	67.8661	17.8369	0.469774	0.460303	0.864191	no	down
1700092M07Rik	5.82464	5.81967	5.83664	5.57558	5.51229	5.63125	56.675	56.4802	57.1484	47.6888	45.6421	49.5652	56.7678	47.632	6.07508	1.86523	0.096692	0.475093	no	down
1700109H08Rik	5.61735	5.61254	5.32558	5.44694	5.48518	5.64518	49.0897	48.9263	40.1013	43.6206	44.7923	50.0457	46.0391	46.1529	3.06508	-0.0311352	0.984242	0.997709	no	up
1700123O20Rik	7.52698	7.52543	7.56175	7.45912	7.46242	7.51614	184.436	184.239	188.935	175.962	176.365	183.056	185.87	178.461	118.656	0.119155	0.658372	0.938523	no	down
1700124L16Rik	5.75313	5.7204	5.61459	5.47411	5.52034	5.52439	53.9343	52.7244	48.9961	44.45	45.8974	46.0265	51.8849	45.458	4.07691	1.63654	0.223796	0.685292	no	down
1810011O10Rik	5.96308	5.9472	5.90991	5.80669	5.7892	5.94337	62.3831	61.7001	60.1258	55.9743	55.2996	61.5366	61.403	57.6035	10.1153	0.556661	0.504082	0.887262	no	down
1810013L24Rik	6.09166	6.06036	5.90722	6.15164	6.31219	6.34143	68.1983	66.7344	60.0138	71.0934	79.4617	81.0886	64.9822	77.2146	18.7925	-1.01991	0.117805	0.520718	no	up
1810014B01Rik	5.8703	5.76913	5.77929	5.68017	5.8834	5.86034	58.4973	54.5359	54.9212	51.2745	59.0309	58.0949	55.9848	56.1334	7.89736	0.0770587	0.935707	0.993003	no	down
1810019D21Rik	5.75259	5.69025	5.65864	5.52148	5.48466	5.60032	53.9142	51.6339	50.5151	45.9337	44.7762	48.5138	52.021	46.4079	4.28805	1.42801	0.268445	0.73581	no	down
1810022K09Rik	5.75548	5.67765	5.92376	5.78508	5.97395	5.57702	54.0223	51.1852	60.7056	55.1422	62.8548	47.7364	55.3044	55.2444	7.89346	0.122103	0.905917	0.988515	no	down
1810026J23Rik	7.33244	7.36688	7.35408	7.30611	7.16051	7.33858	161.17	165.064	163.605	158.255	143.064	161.858	163.28	154.392	97.1241	0.207201	0.489991	0.880716	no	down
1810030O07Rik	6.87695	6.77926	6.76807	6.74638	6.81275	6.86373	117.535	109.84	108.991	107.365	112.42	116.463	112.122	112.083	52.7251	0.0080099	0.983397	0.997473	no	down
1810032O08Rik	8.27667	8.39777	8.34292	8.0429	7.77247	7.85885	310.117	337.272	324.691	263.727	218.649	232.139	324.027	238.172	220.256	0.78395	0.00109979	0.0256694	no	down
1810034E14Rik	5.92615	5.82958	5.93419	6.02082	6.04418	6.07579	60.8062	56.8695	61.1463	64.9303	65.9901	67.452	59.6073	66.1242	12.4759	-0.756368	0.315274	0.77177	no	up
1810037I17Rik	8.19533	8.25843	8.26168	8.44385	8.34323	8.4366	293.117	306.22	306.912	348.22	324.76	346.474	302.083	339.818	255.251	-0.279882	0.179159	0.625542	no	up
1810043G02Rik	7.10758	7.21524	7.01962	7.11018	6.91439	7.14097	137.91	148.595	129.753	138.158	120.625	141.139	138.753	133.307	75.3759	0.183706	0.598263	0.914891	no	down
1810043H04Rik	8.62034	8.58764	8.72107	8.63985	8.69701	8.61148	393.533	384.714	421.993	398.892	415.013	391.124	400.08	401.676	333.569	-0.0107152	0.956142	0.995249	no	up
1810044D09Rik	5.76122	5.86709	5.68521	5.71556	5.50785	5.6858	54.2375	58.3674	51.4539	52.5479	45.5019	51.4751	54.6863	49.8416	6.15512	1.08874	0.33782	0.789244	no	down
1810055G02Rik	8.35446	8.27634	8.29519	8.18735	8.20629	8.19583	327.298	310.045	314.124	291.499	295.351	293.217	317.156	293.356	239.394	0.188068	0.372288	0.814744	no	down
1810058I24Rik	9.91537	9.925	9.90132	9.65872	9.76111	9.65267	965.661	972.123	956.299	808.286	867.737	804.905	964.694	826.976	829.266	0.317021	0.0415404	0.301175	no	down
1810062G17Rik	5.99592	5.98059	5.83422	5.8366	5.83212	5.92093	63.8195	63.1448	57.0525	57.1466	56.9696	60.5867	61.3389	58.2343	10.2262	0.388519	0.640308	0.930649	no	down
2010001A14Rik	5.75039	5.70026	5.71837	5.63872	5.61361	5.66855	53.832	51.9936	52.6503	49.8222	48.9628	50.8631	52.8253	49.8827	5.15644	0.612142	0.588807	0.910919	no	down
2010012O05Rik	5.97304	5.89561	5.95191	5.98874	6.07421	6.0898	62.8152	59.5327	61.9019	63.5022	67.378	68.1104	61.4166	66.3302	12.9634	-0.535445	0.466079	0.867967	no	up
2010107E04Rik	6.9189	7.00523	6.91826	6.7623	6.85284	6.82273	121.003	128.464	120.95	108.556	115.587	113.2	123.472	112.448	58.2692	0.341255	0.349845	0.798319	no	down
2010107G12Rik	6.84981	6.83146	6.56694	6.4806	6.46368	6.69594	115.345	113.887	94.8084	89.3008	88.2597	103.676	108.013	93.7455	43.4196	0.591182	0.188855	0.64052	no	down
2010111I01Rik	7.07849	7.12852	7.24702	7.21369	7.13041	7.07441	135.157	139.926	151.905	148.436	140.109	134.775	142.329	141.107	80.1445	0.037186	0.909145	0.988562	no	down
2010204K13Rik	7.29162	7.36375	7.17602	7.22552	7.22855	7.37087	156.673	164.706	144.61	149.657	149.972	165.521	155.33	155.05	92.7117	-0.00487125	0.987486	0.998436	no	up
2010300C02Rik	5.86161	5.7659	5.78253	5.42419	5.50334	5.48263	58.146	54.4139	55.0446	42.9382	45.3598	44.7132	55.8682	44.3371	5.1091	2.74268	0.0340666	0.270304	no	down
2010320M18Rik	6.56582	6.56597	6.63596	6.62294	6.61598	6.67086	94.7345	94.7443	99.4544	98.5607	98.086	101.889	96.3111	99.5119	40.2878	-0.148125	0.729017	0.958245	no	up
2200002D01Rik	8.88256	8.86183	8.90528	9.14213	9.00761	9.08107	471.974	465.24	479.465	565.008	514.709	541.596	472.226	540.438	442.023	-0.294813	0.0964577	0.474834	no	up
2210013O21Rik	6.8721	6.80628	6.82865	6.78389	6.89977	6.87212	117.141	111.916	113.665	110.193	119.409	117.142	114.241	115.581	55.142	-0.0444449	0.905802	0.988515	no	up
2210015D19Rik	6.72216	6.66112	6.63074	6.56153	6.58884	6.66593	105.578	101.204	99.0947	94.4535	96.2584	101.542	101.959	97.4178	41.7211	0.199965	0.638476	0.929982	no	down
2210016F16Rik	5.58479	5.62315	5.8108	5.69529	5.75082	5.55305	47.9943	49.2875	56.134	51.8148	53.8481	46.9501	51.1386	50.871	5.14568	0.0305644	0.979527	0.996507	no	down
2210016L21Rik	7.9319	7.89829	7.88115	7.87653	7.81991	7.83214	244.196	238.573	235.756	235.002	225.957	227.881	239.508	229.613	170.119	0.113631	0.629854	0.926462	no	down
2210018M11Rik	7.95136	8.0515	7.93645	7.8848	7.61443	7.69421	247.513	265.304	244.968	236.352	195.962	207.104	252.595	213.139	171.869	0.47811	0.0611219	0.377548	no	down
2210404O09Rik	5.30126	5.26625	5.54736	5.62736	5.70535	5.54804	39.431	38.4856	46.7649	49.4315	52.1774	46.787	41.5605	49.4653	3.34674	-2.98414	0.0865117	0.44918	no	up
2210408F21Rik	6.24013	6.13248	6.22393	6.13353	6.20576	6.14994	75.5902	70.1553	74.7463	70.2062	73.8106	71.0096	73.4973	71.6755	19.2251	0.123804	0.838605	0.979569	no	down
2210408I21Rik	5.71035	5.71205	5.75171	5.83251	5.77797	5.69626	52.3583	52.4202	53.8812	56.9849	54.8711	51.8494	52.8866	54.5685	6.4977	-0.287484	0.778762	0.96942	no	up
2210416O15Rik	5.78192	5.88558	5.77826	5.8887	5.74638	5.86455	55.0213	59.1203	54.8819	59.2482	53.6825	58.2647	56.3412	57.0651	8.1895	-0.038026	0.967062	0.995839	no	up
2300009A05Rik	6.85177	6.73737	6.92472	6.84812	6.99907	6.81818	115.502	106.697	121.492	115.21	127.918	112.844	114.564	118.657	56.9043	-0.169884	0.659045	0.938523	no	up
2310009A05Rik	6.10829	6.13967	6.08884	6.33437	6.30042	6.42618	68.989	70.5058	68.0649	80.6931	78.8161	85.995	69.1866	81.8347	21.8981	-0.876753	0.129142	0.544956	no	up
2310009B15Rik	8.02936	8.03166	7.95402	8.35794	8.347	8.4445	261.264	261.679	247.97	328.088	325.61	348.376	256.971	334.025	231.345	-0.632397	0.0038902	0.0632533	no	up
2310010G23Rik	5.84586	5.80911	5.84604	5.73511	5.80142	5.6612	57.5146	56.068	57.5218	53.2648	55.77	50.6048	57.0348	53.2132	7.34883	0.650968	0.506106	0.887867	no	down
2310010J17Rik	5.75091	5.71883	5.82357	5.78016	5.82925	5.74194	53.8514	52.6672	56.6329	54.9542	56.8563	53.5174	54.3838	55.1093	6.94097	-0.154475	0.875279	0.984941	no	up
2310011J03Rik	9.034	9.08376	9.12924	9.0276	8.92673	8.89485	524.211	542.605	559.982	521.889	486.646	476.01	542.266	494.848	451.983	0.21113	0.244848	0.710899	no	down
2310015A10Rik	5.43434	5.5298	5.5077	5.63229	5.62708	5.50804	43.2414	46.1992	45.4971	49.6007	49.4221	45.5079	44.9792	48.1769	3.00831	-1.02714	0.504884	0.887597	no	up
2310022A10Rik	8.62948	8.67381	8.63463	8.53878	8.4866	8.44244	396.033	408.393	397.449	371.903	358.691	347.878	400.625	359.491	314.028	0.25274	0.195235	0.647706	no	down
2310022B05Rik	8.47014	8.45738	8.45076	8.48004	8.50737	8.4453	354.622	351.5	349.89	357.065	363.892	348.568	352.004	356.508	287.39	-0.0351554	0.859413	0.982354	no	up
2310030G06Rik	5.63516	5.49959	5.50241	5.42169	5.63249	5.50276	49.6994	45.2418	45.3306	42.8638	49.6076	45.3414	46.7573	45.9376	2.90801	0.359208	0.819353	0.978678	no	down
2310033P09Rik	7.87293	7.8458	7.91365	8.20725	8.16242	8.0913	234.417	230.049	241.126	295.547	286.506	272.725	235.198	284.926	195.891	-0.481382	0.0344281	0.271655	no	up
2310034G01Rik	5.87536	5.94702	5.80569	5.82683	5.76346	6.00818	58.703	61.6922	55.9354	56.7612	54.3219	64.364	58.7769	58.4824	9.60779	0.110948	0.898847	0.987261	no	down
2310034O05Rik	5.82778	5.70628	5.73169	5.54518	5.5791	5.52756	56.7983	52.211	53.1388	46.6944	47.8054	46.1275	54.0494	46.8758	5.06705	1.55227	0.197415	0.650052	no	down
2310035C23Rik	6.05547	6.10348	6.14077	6.32418	6.30979	6.20056	66.5086	68.7593	70.5594	80.1249	79.3299	73.5453	68.6091	77.6667	19.841	-0.692624	0.25226	0.720124	no	up
2310036O22Rik	10.5615	10.4714	10.4482	10.3136	10.2899	10.3245	1511.2	1419.76	1397.1	1272.62	1251.91	1282.27	1442.69	1268.93	1294.41	0.257704	0.0778527	0.427682	no	down
2310039H08Rik	7.73758	7.88642	7.59348	7.62995	7.45753	7.74208	213.424	236.619	193.137	198.081	175.768	214.091	214.393	195.98	141.882	0.283935	0.323118	0.778562	no	down
2310040G24Rik	5.82359	5.94605	5.8096	5.93412	5.79299	5.97676	56.6338	61.6508	56.087	61.1432	55.4453	62.9773	58.1239	59.8553	9.65996	-0.171155	0.84215	0.979569	no	up
2310045N01Rik	6.89905	7.06709	6.94123	7.03309	6.90962	6.97053	119.35	134.093	122.89	130.97	120.227	125.411	125.444	125.536	64.8912	0.0154137	0.965509	0.995662	no	down
2310047M10Rik	6.92321	6.82742	6.85213	6.68507	6.78184	6.73521	121.365	113.569	115.531	102.898	110.036	106.537	116.822	106.49	52.393	0.347459	0.368181	0.811414	no	down
2310057M21Rik	6.75721	6.63038	6.85484	6.45151	6.62617	6.29726	108.174	99.0704	115.748	87.518	98.7818	78.6436	107.664	88.3145	41.2849	0.853511	0.0732474	0.41317	no	down
2310061I04Rik	8.98191	9.02968	8.77308	8.90137	8.81476	9.03438	505.621	522.643	437.481	478.166	450.305	524.348	488.581	484.273	420.423	0.0086083	0.966011	0.995732	no	down
2310067B10Rik	6.18301	6.25078	6.31908	6.28876	6.18974	6.01419	72.6561	76.1502	79.8424	78.1815	72.9959	64.6326	76.2162	71.9367	20.9589	0.409843	0.507255	0.887867	no	down
2310068J16Rik	5.63626	5.5279	5.76088	5.52557	5.5472	5.4378	49.7376	46.1385	54.2247	46.0641	46.7597	43.3451	50.0336	45.3897	3.72228	1.16008	0.407698	0.833352	no	down
2410002F23Rik	9.25996	9.21807	9.1638	8.62124	8.56835	8.64306	613.092	595.546	573.559	393.778	379.603	399.779	594.066	391.053	433.899	0.916275	3.90306e-07	4.06536e-05	no	down
2410003L11Rik	6.24466	6.20789	6.2161	6.15226	6.29072	6.18996	75.828	73.92	74.3416	71.1238	78.288	73.0067	74.6965	74.1395	20.6199	0.0359088	0.951488	0.994026	no	down
2410004B18Rik	8.42028	8.42905	8.46781	8.34182	8.39267	8.34059	342.575	344.665	354.051	324.442	336.081	324.166	347.097	328.23	270.703	0.132963	0.511949	0.88803	no	down
2410004I01Rik	6.19292	6.10952	6.17938	5.97148	6.05017	5.98932	73.1568	69.0478	72.4733	62.7473	66.2647	63.5279	71.5593	64.1799	15.7978	0.65728	0.32681	0.78133	no	down
2410004P03Rik	5.95048	5.8426	5.80165	5.93467	5.97751	5.98534	61.8404	57.3849	55.7788	61.1664	63.0099	63.353	58.3347	62.5098	10.7726	-0.567119	0.485194	0.878678	no	up
2410006H16Rik	11.1426	11.1657	11.0372	10.3068	10.0502	10.2648	2260.8	2297.21	2101.42	1266.65	1060.28	1230.29	2219.81	1185.74	1715.7	1.24962	5.06886e-14	2.27466e-11	yes	down
2410015M20Rik	9.45614	9.40957	9.4845	9.35337	9.3622	9.31197	702.395	680.082	716.338	654.1	658.117	635.597	699.605	649.271	606.781	0.159723	0.335808	0.78767	no	down
2410016O06Rik	7.53474	7.55994	7.59221	7.48551	7.47497	7.38832	185.431	188.699	192.966	179.211	177.906	167.535	189.032	174.884	118.48	0.228504	0.404469	0.831905	no	down
2410089E03Rik	7.2288	7.13584	7.12219	7.12534	7.33912	7.29212	149.998	140.638	139.313	139.618	161.918	156.728	143.316	152.755	86.0779	-0.210285	0.509178	0.887977	no	up
2410127L17Rik	5.47699	5.37994	5.28172	5.30254	5.2271	5.28172	44.5386	41.6413	38.9005	39.4661	37.4554	38.9005	41.6935	38.6074	1.38393	1.36547	0.589623	0.911377	no	down
2410131K14Rik	6.82526	6.77378	6.65651	6.61875	6.57904	6.70987	113.399	109.423	100.881	98.2746	95.6069	104.682	107.901	99.5211	45.6189	0.331695	0.423848	0.839458	no	down
2500002B13Rik	5.69015	5.59303	5.56172	5.594	5.66144	5.71548	51.6303	48.2691	47.2329	48.3015	50.613	52.5449	49.0441	50.4865	4.30167	-0.377701	0.761243	0.965317	no	up
2510002D24Rik	6.59665	6.5732	6.62032	6.54859	6.53515	6.65465	96.7809	95.2207	98.382	93.6097	92.7418	100.751	96.7945	95.7009	39.0401	0.0409474	0.92511	0.990049	no	down
2510009E07Rik	6.05811	5.80815	6.00419	5.53692	5.78456	5.69992	66.6307	56.031	64.1862	46.4278	55.1222	51.9812	62.2826	51.1771	9.08081	1.68887	0.0833199	0.441575	no	down
2510039O18Rik	8.30746	8.34759	8.26475	8.6679	8.52721	8.61784	316.807	325.744	307.565	406.721	368.931	392.851	316.705	389.501	288.975	-0.477367	0.0185569	0.186812	no	up
2610001J05Rik	7.88965	7.84405	7.81549	8.03161	8.03046	8.13243	237.15	229.771	225.267	261.671	261.462	280.612	230.729	267.915	184.773	-0.380827	0.103457	0.491585	no	up
2610008E11Rik	6.19968	6.19246	6.03838	5.97321	6.08061	6.15785	73.5004	73.1336	65.7252	62.8224	67.6777	71.3998	70.7864	67.2999	16.6862	0.338186	0.612735	0.92059	no	down
2610015P09Rik	6.15012	6.22118	6.16023	6.04034	5.99873	6.01238	71.0184	74.6042	71.5179	65.8148	63.9435	64.5518	72.3802	64.77	16.316	0.671414	0.308457	0.767085	no	down
2610020H08Rik	6.34032	6.28105	6.22843	6.1636	6.16252	6.27837	81.0266	77.765	74.9797	71.6851	71.6313	77.6205	77.9238	73.6456	21.822	0.323522	0.574309	0.906657	no	down
2610044O15Rik8	5.81853	5.9036	5.96863	5.93304	5.90746	5.80136	56.4355	59.8632	62.6235	61.0973	60.0237	55.7679	59.6407	58.963	9.79946	0.107114	0.899474	0.987261	no	down
2610301B20Rik	6.28732	6.20753	6.14223	6.11096	6.22537	6.26679	78.1037	73.9014	70.631	69.1167	74.821	77.0001	74.212	73.6459	20.2518	0.0629197	0.916824	0.988562	no	down
2610305D13Rik	5.5334	5.42501	5.36997	6.07459	6.24824	6.20158	46.3146	42.9627	41.3544	67.396	76.0165	73.5974	43.5439	72.3366	12.4889	-4.72089	3.18739e-05	0.0017021	yes	up
2610306M01Rik	5.70651	5.71516	5.76911	5.81603	5.78034	5.71948	52.2191	52.5332	54.5349	56.3377	54.9612	52.6909	53.0957	54.6633	6.46218	-0.281833	0.781577	0.969689	no	up
2610318N02Rik	7.23689	7.09508	7.19	7.27743	7.35392	7.18011	150.842	136.72	146.018	155.14	163.588	145.02	144.526	154.583	88.3895	-0.239225	0.449011	0.857367	no	up
2610507B11Rik	8.81548	8.79622	8.72754	8.65588	8.65832	8.64415	450.529	444.556	423.887	403.348	404.03	400.083	439.657	402.487	354.615	0.19964	0.285867	0.749994	no	down
2610507I01Rik	5.72404	5.6505	5.80592	5.66712	5.79746	5.63265	52.8578	50.2307	55.9444	50.813	55.6173	49.6132	53.011	52.0145	5.76996	0.173742	0.874165	0.984605	no	down
2610524H06Rik	6.77243	6.63247	6.73955	6.68431	6.81689	6.77113	109.322	99.2136	106.858	102.843	112.743	109.223	105.131	108.27	47.9597	-0.14676	0.717238	0.955177	no	up
2610528A11Rik	5.55389	5.66876	5.69379	5.46337	5.40347	5.41316	46.9771	50.8708	51.7609	44.1204	42.3258	42.6112	49.8696	43.0192	3.12168	2.18812	0.165872	0.603798	no	down
2700029M09Rik	8.10392	8.09923	8.23824	8.05061	8.04177	8.07172	275.12	274.227	301.966	265.141	263.521	269.048	283.771	265.903	210.137	0.170731	0.440791	0.850692	no	down
2700038G22Rik	6.86779	6.8314	6.7593	6.70932	6.6711	6.90587	116.792	113.883	108.331	104.642	101.907	119.915	113.002	108.821	52.1758	0.164386	0.676961	0.943387	no	down
2700049A03Rik	6.93375	7.0475	6.89149	6.7119	6.70769	6.75784	122.255	132.285	118.726	104.829	104.524	108.221	124.422	105.858	55.8955	0.591154	0.117875	0.520811	no	down
2700054A10Rik	5.61087	5.74437	5.72699	5.8048	5.72691	5.66942	48.8697	53.6078	52.966	55.901	52.963	50.894	51.8145	53.2527	5.78268	-0.333223	0.760807	0.965317	no	up
2700060E02Rik	7.84548	7.94543	8.01867	7.956	8.0645	8.05368	229.998	246.498	259.334	248.31	267.705	265.704	245.277	260.573	189.807	-0.177593	0.43663	0.847701	no	up
2700062C07Rik	7.76428	7.59281	7.57139	7.4372	7.59132	7.58237	217.411	193.047	190.202	173.309	192.847	191.655	200.22	185.937	129.551	0.227299	0.412967	0.836353	no	down
2700081O15Rik	6.43043	6.28943	6.45614	6.39141	6.55936	6.4936	86.2484	78.2183	87.7992	83.9474	94.3112	90.1093	84.0886	89.4559	30.9917	-0.340161	0.497863	0.883413	no	up
2700094K13Rik	8.26788	8.16534	8.3623	8.47302	8.62013	8.45585	308.233	287.086	329.08	355.332	393.476	351.128	308.133	366.645	272.419	-0.431364	0.0502915	0.33464	no	up
2700097O09Rik	6.76757	6.80146	6.68607	6.83866	6.71907	6.87803	108.954	111.544	102.969	114.457	105.352	117.624	107.822	112.477	51.2796	-0.156735	0.690496	0.947193	no	up
2700099C18Rik	6.64056	6.69013	6.54836	7.01115	6.97036	7.10893	99.7721	103.259	93.5952	128.993	125.397	138.039	98.8756	130.81	56.3986	-1.01173	0.00894127	0.114442	no	up
2810001G20Rik	6.52384	6.54917	6.49653	6.5957	6.57458	6.59543	92.0178	93.6478	90.2925	96.7171	95.3114	96.6989	91.986	96.2425	36.7899	-0.190544	0.669816	0.940902	no	up
2810002D19Rik	6.3263	6.31134	6.29916	6.20785	6.27172	6.37308	80.2429	79.4149	78.7474	73.9176	77.264	82.8871	79.4684	78.0229	24.2299	0.122552	0.822889	0.978721	no	down
2810004N23Rik	8.3881	8.60979	8.71015	8.50095	8.45905	8.41086	335.019	390.665	418.808	362.278	351.908	340.346	381.498	351.511	302.539	0.20128	0.343938	0.792393	no	down
2810006K23Rik	6.09678	6.15315	6.11742	6.32268	6.29343	6.31128	68.4404	71.1678	69.4269	80.0417	78.4351	79.4119	69.6784	79.2962	20.7923	-0.688631	0.239627	0.704841	no	up
2810013P06Rik	6.23703	6.28367	6.2132	6.18028	6.13507	6.00282	75.4283	77.9064	74.1926	72.5189	70.2816	64.1253	75.8424	68.9753	19.9433	0.586384	0.341622	0.792033	no	down
2810025M15Rik	8.25244	8.44343	8.29068	8.43717	8.36774	8.54848	304.953	348.117	313.143	346.611	330.324	374.41	322.071	350.448	270.614	-0.206795	0.334734	0.786763	no	up
2810403A07Rik	7.679	7.76528	7.82101	7.62945	7.62406	7.46984	204.932	217.561	226.13	198.013	197.275	177.274	216.208	190.854	139.784	0.356175	0.181871	0.629781	no	down
2810408I11Rik	6.90281	6.88776	6.83399	6.68845	6.73426	6.89839	119.661	118.419	114.087	103.139	106.467	119.295	117.389	109.634	54.4153	0.283173	0.461094	0.864191	no	down
2810417H13Rik	6.23389	6.17112	6.35975	6.40747	6.44499	6.44943	75.264	72.0596	82.1248	84.887	87.1235	87.392	76.4828	86.4675	27.0288	-0.651171	0.217333	0.676569	no	up
2810428I15Rik	9.28742	9.22701	9.26292	9.38493	9.28291	9.3137	624.872	599.248	614.353	668.567	622.925	636.358	612.824	642.617	563.024	-0.108934	0.513142	0.888199	no	up
2810468N07Rik	5.73092	5.72319	5.67221	5.47934	5.6272	5.52007	53.1104	52.8265	50.9924	44.6113	49.4259	45.8888	52.3098	46.642	4.50175	1.46731	0.260709	0.728301	no	down
2810474O19Rik	6.92238	6.96088	7.05373	6.83756	6.83313	6.88683	121.295	124.575	132.857	114.369	114.019	118.343	126.242	115.577	61.3087	0.314167	0.378082	0.818817	no	down
2900026A02Rik	5.79147	5.72796	5.84168	6.03885	6.15604	6.20319	55.3867	53.0016	57.3482	65.7469	71.3105	73.6796	55.2455	70.2457	13.3951	-1.74967	0.0230021	0.213388	no	up
2900076A07Rik	6.04546	6.00061	5.86111	5.76848	5.80241	5.90475	66.0486	64.0272	58.126	54.511	55.8082	59.911	62.7339	56.7434	10.2792	0.778051	0.353873	0.800591	no	down
3000002C10Rik	6.16466	6.15162	6.18078	6.18293	6.02563	6.12887	71.7375	71.0921	72.5436	72.6519	65.1471	69.98	71.7911	69.2597	18.1878	0.287115	0.648426	0.934352	no	down
3010026O09Rik	6.54143	6.45647	6.45184	6.63671	6.67659	6.66211	93.1465	87.8197	87.5379	99.5056	102.295	101.273	89.5014	101.025	38.1334	-0.514815	0.246439	0.713608	no	up
3110001I22Rik	5.74281	5.7869	5.60442	5.65645	5.58125	5.72755	53.55	55.2117	48.6518	50.4382	47.8768	52.9863	52.4712	50.4338	5.29711	0.441295	0.701798	0.95067	no	down
3110002H16Rik	6.99204	6.80368	6.99542	6.6198	6.78754	6.6752	127.296	111.715	127.594	98.3461	110.472	102.196	122.202	103.672	54.0586	0.600005	0.127264	0.541057	no	down
3110021A11Rik	5.81281	5.85755	5.78096	5.6933	5.78921	5.82372	56.2121	57.9826	54.9846	51.7432	55.3	56.6388	56.3931	54.5607	7.5536	0.370401	0.699723	0.950273	no	down
3110039I08Rik	5.69644	5.72576	5.73027	6.23119	6.26087	6.29125	51.8561	52.9207	53.0864	75.1236	76.6851	78.317	52.6211	76.7086	15.1466	-2.65862	0.00043345	0.0131704	yes	up
3110040N11Rik	6.38987	6.38475	6.46304	6.36887	6.49447	6.23976	83.8576	83.5608	88.2207	82.6457	90.1636	75.5707	85.213	82.7933	28.6588	0.181766	0.728221	0.958209	no	down
3110043O21Rik	5.76981	5.73874	5.76818	5.68996	5.67144	5.61819	54.5613	53.3988	54.4999	51.6235	50.9651	49.1183	54.1533	50.5689	5.73724	0.689508	0.525951	0.894585	no	down
3110056K07Rik	5.70342	5.78149	5.60678	5.59863	5.63301	5.67532	52.1077	55.0048	48.7314	48.4568	49.6254	51.1023	51.9479	49.7282	4.96767	0.476455	0.68669	0.945864	no	down
3110070M22Rik	5.52587	5.55136	5.5834	5.69922	5.66061	5.68892	46.0736	46.895	47.9479	51.956	50.5839	51.5866	46.9722	51.3755	4.05902	-1.06846	0.403429	0.831395	no	up
3110082I17Rik	8.06708	7.99524	8.08703	7.9239	8.06212	8.0014	268.184	255.157	271.919	242.846	267.263	256.249	265.087	255.453	194.734	0.098	0.669356	0.940902	no	down
3300005D01Rik	8.42823	8.45045	8.25541	7.93728	7.85414	8.13098	344.469	349.816	305.58	245.109	231.382	280.33	333.288	252.274	229.961	0.700874	0.00344686	0.0580175	no	down
3425401B19Rik	6.2376	6.27106	6.27946	6.32737	6.28866	6.37	75.458	77.2283	77.6795	80.3021	78.1764	82.7103	76.7886	80.3963	23.9797	-0.233491	0.667944	0.940364	no	up
3830406C13Rik	5.91988	5.9563	5.93632	5.96671	5.98602	6.01846	60.5427	62.0906	61.2363	62.5402	63.3829	64.8242	61.2899	63.5825	11.8245	-0.256769	0.735396	0.95927	no	up
3830417A13Rik	7.53868	7.52265	7.64589	7.70795	7.83494	7.79446	185.939	183.883	200.282	209.086	228.324	222.007	190.035	219.806	141.871	-0.405886	0.114841	0.512789	no	up
4632404H12Rik	5.74797	5.56115	5.64031	5.53239	5.70474	5.69245	53.7416	47.2141	49.8774	46.2824	52.1551	51.7129	50.2777	50.0501	4.60434	0.0588269	0.961936	0.995662	no	down
4632428N05Rik	5.68658	5.63072	5.83631	6.26345	6.25643	6.16761	51.5029	49.5467	57.1354	76.8223	76.4495	71.8846	52.7283	75.0521	14.63	-2.61244	0.00110904	0.0257779	yes	up
4732490B19Rik	5.77777	5.69962	5.70548	5.60953	5.66131	5.64802	54.8633	51.9705	52.1819	48.8244	50.6086	50.1445	53.0052	49.8591	5.15465	0.640761	0.572975	0.906436	no	down
4833417C18Rik	5.70177	5.68679	5.55263	5.55852	5.56389	5.71472	52.0481	51.5103	46.9364	47.1282	47.3041	52.5173	50.1649	48.9832	4.23285	0.298727	0.813489	0.977787	no	down
4833419F23Rik	5.54458	5.56816	5.61059	5.66855	5.68939	5.52551	46.6752	47.4442	48.8602	50.8631	51.6032	46.062	47.6599	49.5094	3.8393	-0.428101	0.748885	0.963424	no	up
4833420G17Rik	6.65444	6.71371	6.59968	6.85579	6.91414	6.92856	100.736	104.961	96.9845	115.824	120.605	121.816	100.894	119.415	51.3665	-0.628027	0.107996	0.502041	no	up
4833439L19Rik	7.7663	7.6873	7.66414	7.67398	7.8262	7.93226	217.716	206.114	202.832	204.219	226.945	244.258	208.887	225.141	153.101	-0.211911	0.411454	0.834977	no	up
4921524J17Rik	7.17678	7.0398	7.43612	7.34081	7.51888	7.2306	144.685	131.58	173.179	162.108	183.404	150.186	149.815	165.233	96.3839	-0.361725	0.289923	0.753269	no	up
4930402H24Rik	6.20832	6.29231	6.24034	6.23112	6.21467	6.144	73.9419	78.3743	75.6015	75.1196	74.2682	70.7176	75.9726	73.3685	20.8903	0.210927	0.718545	0.955229	no	down
4930427A07Rik	6.88143	6.82363	7.00017	7.01576	7.0582	6.92619	117.901	113.271	128.015	129.406	133.269	121.616	119.729	128.097	63.6305	-0.260711	0.469823	0.870624	no	up
4930430F08Rik	6.17029	6.11344	6.14893	6.29132	6.42085	6.44229	72.0183	69.2354	70.9596	78.3204	85.6776	86.9605	70.7377	83.6528	23.3309	-0.870311	0.122237	0.530502	no	up
4930432K21Rik	6.4614	6.37436	6.43442	6.11596	6.19334	6.08359	88.1201	82.9612	86.4875	69.3564	73.1781	67.8177	85.8563	70.1174	23.9873	1.02984	0.0660691	0.392132	no	down
4930447F24Rik	6.03004	5.93803	6.01673	5.96598	6.04552	5.87833	65.3464	61.3093	64.7463	62.5086	66.0514	58.824	63.8007	62.4613	12.5193	0.155992	0.836766	0.979569	no	down
4930453N24Rik	7.51231	7.54942	7.83701	7.55751	7.45689	7.47382	182.57	187.328	228.653	188.381	175.69	177.764	199.517	180.612	129.619	0.297272	0.289852	0.753269	no	down
4930503E14Rik	5.73494	5.64371	5.64389	5.62837	5.74434	5.82606	53.2585	49.9948	50.0013	49.4663	53.6067	56.7308	51.0849	53.2679	5.69576	-0.403004	0.714575	0.955177	no	up
4930509E16Rik	5.68933	5.73963	5.60196	5.59778	5.51495	5.60245	51.6012	53.4318	48.5689	48.4285	45.7262	48.5853	51.2006	47.58	4.28394	0.908137	0.477054	0.872954	no	down
4930511M06Rik	5.32062	5.58163	5.41345	5.56026	5.45771	5.56725	39.9636	47.8892	42.6197	47.1852	43.9475	47.4142	43.4908	46.1823	2.4846	-1.12879	0.526353	0.894841	no	up
4930512B01Rik	5.57425	5.6807	5.62606	5.56572	5.43275	5.47306	47.645	51.2933	49.387	47.3639	43.1937	44.4177	49.4418	44.9917	3.25538	1.39575	0.344762	0.79311	no	down
4930520O04Rik	5.82702	5.74424	5.81459	5.73236	5.73946	5.81543	56.7686	53.6028	56.2814	53.1632	53.4256	56.3143	55.5509	54.301	7.261	0.228479	0.812739	0.977787	no	down
4930523C07Rik	5.82257	5.69035	5.81841	5.77403	5.8932	5.8193	56.5937	51.6375	56.4308	54.7213	59.4335	56.4657	54.8873	56.8735	7.72986	-0.407133	0.668564	0.940902	no	up
4930526I15Rik	6.82692	6.93914	6.83251	6.8502	6.69815	7.02685	113.529	122.713	113.97	115.376	103.835	130.404	116.737	116.539	57.9399	0.0606088	0.875973	0.985066	no	down
4930539E08Rik	5.84742	5.90488	5.77021	5.87014	5.88814	5.94459	57.577	59.9164	54.5764	58.491	59.2254	61.5885	57.3566	59.7683	9.35441	-0.361647	0.675809	0.942729	no	up
4930539J05Rik	5.58086	5.46629	5.5458	5.3882	5.31514	5.39483	47.8637	44.2095	46.7145	41.8804	39.8121	42.0733	46.2626	41.2553	2.23973	1.7696	0.339065	0.790726	no	down
4930550L24Rik	8.80678	8.75817	8.90023	8.76951	8.93884	8.79976	447.821	432.984	477.788	436.402	490.748	445.647	452.865	457.599	388.159	-0.0401089	0.834402	0.979569	no	up
4930577N17Rik	5.321	5.61842	5.50685	5.67939	5.49086	5.5777	39.9743	49.1262	45.4701	51.2467	44.9692	47.7589	44.8569	47.9916	3.15573	-1.00191	0.525239	0.894585	no	up
4930579G24Rik	7.37033	7.29624	7.31328	7.23542	7.20647	7.2963	165.459	157.176	159.044	150.687	147.695	157.183	160.56	151.855	94.1739	0.178556	0.548121	0.90182	no	down
4930596I21Rik	5.59629	5.59447	5.49813	5.52472	5.51621	5.71655	48.3783	48.3175	45.1962	46.037	45.766	52.5839	47.2973	48.129	3.50793	-0.140412	0.920058	0.988562	no	up
4930599N23Rik	5.51232	5.73054	5.64324	5.72413	5.53697	5.57395	45.6429	53.0964	49.9786	52.8611	46.4295	47.6349	49.5726	48.9752	4.15541	0.157831	0.903723	0.988445	no	down
4931406C07Rik	6.166	6.14555	6.13807	6.30283	6.34449	6.31135	71.8046	70.7936	70.4275	78.9477	81.2607	79.4153	71.0085	79.8746	21.5232	-0.62002	0.281359	0.747774	no	up
4931406P16Rik	7.92493	7.85618	7.93733	7.62077	7.79661	7.64806	243.02	231.711	245.118	196.825	222.338	200.583	239.95	206.582	158.89	0.398646	0.111649	0.507805	no	down
4931414P19Rik	6.12677	6.23807	6.03557	6.19912	6.12417	6.29191	69.8783	75.4825	65.5974	73.4721	69.7525	78.3527	70.3194	73.8591	18.9594	-0.297262	0.63821	0.929982	no	up
4931428F04Rik	6.60308	6.58358	6.45638	6.41215	6.50125	6.57039	97.2134	95.9078	87.8141	85.1627	90.588	95.0351	93.6451	90.2619	34.9982	0.175809	0.707426	0.95233	no	down
4931440P22Rik	5.46086	5.5807	5.73996	5.76525	5.65069	5.52947	44.0435	47.8583	53.4442	54.3894	50.2376	46.1888	48.4487	50.2719	4.32899	-0.554986	0.671698	0.941415	no	up
4932438A13Rik	6.59271	6.64244	6.84085	6.67014	6.611	6.52864	96.5168	99.9019	114.631	101.838	97.7486	92.3245	103.683	97.3038	42.8582	0.272984	0.532051	0.896159	no	down
4932443I19Rik	6.84962	6.86029	6.74744	6.82308	6.86792	7.04469	115.33	116.186	107.444	113.227	116.802	132.027	112.987	120.685	57.3705	-0.253796	0.506186	0.887867	no	up
4933404O12Rik	5.93291	5.98565	5.97003	5.85695	5.78199	5.87013	61.0918	63.3667	62.684	57.9588	55.0239	58.4905	62.3808	57.1577	10.2095	0.690749	0.402843	0.831255	no	down
4933405L10Rik	5.6726	5.61696	5.59646	5.54844	5.48648	5.59706	51.006	49.0765	48.3841	46.8001	44.8327	48.4041	49.4889	46.679	3.65718	0.832472	0.541601	0.899817	no	down
4933407K13Rik	5.71426	5.61613	5.61414	5.51349	5.60349	5.61474	52.5004	49.0483	48.9806	45.6798	48.6204	49.0009	50.1764	47.767	3.91937	0.638319	0.62431	0.922852	no	down
4933408B17Rik	5.50192	5.68991	5.60814	5.71416	5.34656	5.53824	45.3151	51.622	48.7773	52.4967	40.6888	46.4703	48.5715	46.5519	3.98563	0.864931	0.550052	0.902546	no	down
4933412E12Rik	6.50369	6.52437	6.3801	6.16648	6.16515	6.33779	90.7414	92.0517	83.2919	71.8284	71.7623	80.8845	88.695	74.8251	26.9254	0.867661	0.107444	0.501754	no	down
4933416M07Rik	6.07072	6.1193	6.08375	6.00569	5.98519	5.92408	67.2154	69.5174	67.825	64.2527	63.3462	60.719	68.1859	62.7726	14.1052	0.543031	0.442519	0.852245	no	down
4933427D14Rik	6.79809	6.6803	6.77658	6.50576	6.70241	6.56109	111.283	102.558	109.636	90.872	104.142	94.4245	107.826	96.4796	44.0271	0.455594	0.286022	0.749994	no	down
4933434E20Rik	7.25424	7.07293	7.20657	7.06499	7.23635	7.13312	152.666	134.637	147.704	133.898	150.785	140.373	145.003	141.686	81.6258	0.05915	0.856695	0.982174	no	down
4933439C10Rik	6.32959	6.23094	6.40072	5.87348	5.9113	5.90007	80.4261	75.1104	84.4906	58.6263	60.1839	59.717	80.009	59.5091	18.4606	1.76577	0.0064406	0.0913228	no	down
5031425E22Rik	5.76731	5.84906	5.82735	5.82506	5.76704	5.74067	54.467	57.6425	56.7814	56.6916	54.4567	53.4704	56.297	54.8729	7.43786	0.242813	0.798893	0.974531	no	down
5031434O11Rik	5.68401	5.52349	5.58395	5.28236	5.50174	5.42564	51.4111	45.9979	47.9662	38.9178	45.3095	42.9815	48.4584	42.4029	2.75375	1.99682	0.242421	0.708604	no	down
5033406O09Rik	6.63649	6.63897	6.47648	6.77363	6.67935	6.85752	99.4911	99.6617	89.046	109.412	102.49	115.963	96.0662	109.289	45.0761	-0.522479	0.22316	0.684642	no	up
5033428I22Rik	6.13619	6.25451	6.10081	6.23453	6.08212	6.21304	70.3362	76.3478	68.6319	75.2977	67.7486	74.1842	71.772	72.4102	18.9653	-0.00137456	0.998245	0.99977	no	up
5330417C22Rik	5.63863	5.65178	5.50278	5.41883	5.48171	5.50312	49.8192	50.2754	45.342	42.7791	44.6846	45.3528	48.4789	44.2722	2.94935	1.33726	0.393035	0.826946	no	down
5330426P16Rik	5.65428	5.5759	5.69845	5.73909	5.62143	5.73568	50.3626	47.6994	51.9283	53.412	49.2288	53.2858	49.9968	51.9755	5.52902	-0.570815	0.621286	0.921872	no	up
5430405H02Rik	5.58147	5.7415	5.70177	5.63892	5.57923	5.598	47.884	53.5013	52.0479	49.8292	47.8095	48.4356	51.1444	48.6914	4.46061	0.54542	0.65949	0.938523	no	down
5430416N02Rik	7.49902	7.49187	7.50181	7.06734	7.12046	7.16643	180.897	180.002	181.247	134.116	139.147	143.652	180.715	138.972	98.2838	0.786719	0.0074404	0.0999656	no	down
5730408K05Rik	6.80747	6.83934	6.86759	6.75635	6.666	6.71027	112.009	114.511	116.775	108.11	101.547	104.711	114.432	104.789	50.6845	0.338663	0.384	0.822745	no	down
5730409E04Rik	5.78244	5.79737	5.75383	5.91014	5.98403	5.94934	55.041	55.6139	53.9602	60.1351	63.2953	61.7918	54.8717	61.7407	9.29487	-0.922992	0.286352	0.750223	no	up
5730455P16Rik	6.21176	6.29099	6.27909	6.37842	6.22439	6.28046	74.1184	78.3026	77.6593	83.1945	74.7703	77.7332	76.6934	78.566	23.2784	-0.129505	0.817161	0.978039	no	up
5730508B09Rik	6.26221	6.31082	6.30786	6.45409	6.40793	6.35765	76.7562	79.3863	79.2238	87.6748	84.9137	82.0053	78.4555	84.8646	26.4577	-0.385994	0.461038	0.864191	no	up
5730559C18Rik	5.85186	5.84284	5.66906	5.67982	5.64809	5.8179	57.7543	57.3947	50.8812	51.2622	50.147	56.411	55.3434	52.6067	6.68932	0.492437	0.63368	0.927769	no	down
5830415F09Rik	5.73938	5.76743	5.65753	5.72821	5.67615	5.79095	53.4227	54.4716	50.4763	53.0105	51.1318	55.3667	52.7902	53.1697	5.97567	-0.0737822	0.944621	0.993624	no	up
5830444B04Rik	5.77528	5.63142	5.73768	5.72449	5.86772	5.78507	54.7688	49.5708	53.3597	52.8741	58.3928	55.1417	52.5665	55.4695	6.65063	-0.59244	0.564168	0.905221	no	up
6030458C11Rik	6.85496	6.87598	6.90934	6.9404	7.035	6.92518	115.757	117.456	120.204	122.82	131.143	121.531	117.806	125.165	61.2278	-0.225517	0.529317	0.895531	no	up
6330408A02Rik	6.05136	5.87472	5.88551	5.91323	6.03006	6.06949	66.3195	58.677	59.1175	60.2642	65.3476	67.1583	61.3713	64.2567	12.2792	-0.366958	0.633065	0.927608	no	up
6330416G13Rik	6.33182	6.44807	6.40578	6.40751	6.19455	6.29618	80.5504	87.3098	84.7873	84.8893	73.2393	78.5846	84.2159	78.9044	26.6933	0.387264	0.471573	0.870991	no	down
6330418K02Rik	5.48004	5.59692	5.29351	5.47396	5.41786	5.61245	44.6332	48.3994	39.2198	44.4453	42.7501	48.9232	44.0841	45.3729	2.44146	-0.429501	0.806284	0.977652	no	up
6330549D23Rik	5.5464	5.71522	5.68006	5.60505	5.54333	5.48671	46.7341	52.5353	51.2707	48.6731	46.6347	44.8398	50.18	46.7159	3.81793	0.894532	0.50976	0.888016	no	down
6430503K07Rik	5.63421	5.62075	5.44047	5.40254	5.40988	5.59605	49.6668	49.2056	43.4255	42.2987	42.5146	48.3703	47.4327	44.3945	2.70639	1.14403	0.48017	0.87511	no	down
6430548M08Rik	5.58773	5.53773	5.55298	5.68565	5.6085	5.66778	48.0921	46.4538	46.9475	51.4697	48.7894	50.8359	47.1645	50.365	3.99221	-0.798842	0.538157	0.898496	no	up
6430706D22Rik	9.31927	9.39735	9.03654	9.38349	9.23523	9.47031	638.824	674.346	525.134	667.899	602.673	709.33	612.768	659.968	576.253	-0.193837	0.34234	0.792193	no	up
6530402F18Rik	6.26563	6.21943	6.27578	6.24718	6.39683	6.25134	76.9381	74.5133	77.4817	75.9608	84.2633	76.18	76.311	78.8014	23.1367	-0.199746	0.723027	0.956872	no	up
6820431F20Rik	5.50022	5.71585	5.62267	5.74028	5.56412	5.71917	45.2617	52.5583	49.2711	53.4562	47.3115	52.6794	49.0304	51.149	4.66385	-0.518754	0.678255	0.94419	no	up
8430419L09Rik	7.28503	7.34328	7.08964	7.39106	7.20455	7.42251	155.96	162.386	136.206	167.854	147.498	171.553	151.517	162.302	96.0834	-0.225668	0.480936	0.875337	no	up
8430423G03Rik	5.73494	5.55691	5.66832	5.45586	5.66363	5.54318	53.2586	47.0757	50.855	43.8913	50.6901	46.6298	50.3964	47.0704	3.93446	0.903315	0.504536	0.887552	no	down
8430429K09Rik	5.97496	6.07097	6.07493	5.84066	5.76602	5.72137	62.8988	67.2268	67.4117	57.3078	54.4182	52.7598	65.8458	54.8286	10.911	1.37815	0.0962674	0.474348	no	down
9030617O03Rik	5.61477	5.67232	5.5871	5.81968	5.65978	5.78815	49.0021	50.9964	48.071	56.4804	50.5548	55.2594	49.3565	54.0982	5.5557	-0.890243	0.42694	0.84093	no	up
9030624J02Rik	8.25227	8.15255	8.11029	8.12027	8.20269	8.13515	304.917	284.552	276.337	278.256	294.616	281.141	288.602	284.671	221.34	0.0415379	0.850077	0.9808	no	down
9130008F23Rik	6.51937	6.44951	6.51323	6.43203	6.3831	6.42678	91.733	87.3967	91.3437	86.3443	83.4648	86.0309	90.1578	85.28	31.704	0.253458	0.595783	0.914003	no	down
9130011E15Rik	6.02291	5.95613	5.98135	6.00568	6.00806	5.83817	65.0244	62.0832	63.1779	64.2523	64.3586	57.209	63.4285	61.94	12.7334	0.252492	0.741089	0.960819	no	down
9130221H12Rik	6.19251	6.22414	6.36583	6.3792	6.425	6.25359	73.136	74.7574	82.4721	83.2397	85.9244	76.2989	76.7885	81.821	24.5788	-0.347454	0.53096	0.895725	no	up
9130401M01Rik	9.17838	9.27009	9.24845	9.38491	9.23534	9.3731	579.387	617.411	608.222	668.557	602.718	663.107	601.673	644.794	556.747	-0.150946	0.383616	0.822426	no	up
9330102E08Rik	5.58838	5.60504	5.47774	5.40499	5.43852	5.47809	48.1139	48.6726	44.562	42.3706	43.3668	44.5727	47.1162	43.4367	2.39161	1.30216	0.442295	0.852188	no	down
9330151L19Rik	6.08555	6.11392	6.04072	6.1751	6.11432	6.20859	67.9101	69.2584	65.8322	72.2589	69.2776	73.9557	67.6669	71.8308	17.1291	-0.349303	0.586649	0.910158	no	up
9430015G10Rik	7.8723	7.76813	7.71567	7.44212	7.48406	7.45769	234.314	217.991	210.207	173.901	179.031	175.787	220.837	176.24	136.233	0.613758	0.0183527	0.185288	no	down
9430016H08Rik	7.19341	7.23438	7.2766	7.13524	7.0627	7.21151	146.363	150.579	155.051	140.58	133.686	148.211	150.664	140.825	84.6952	0.234972	0.452158	0.859974	no	down
9430020K01Rik	6.50818	6.38355	6.55702	6.42517	6.48099	6.35466	91.0242	83.4911	94.1584	85.9346	89.3251	81.8359	89.5579	85.6985	31.535	0.191452	0.696958	0.949863	no	down
9430038I01Rik	6.55576	6.61431	6.58634	6.77547	6.72052	6.75685	94.0761	97.9731	96.0919	109.552	105.458	108.147	96.0471	107.719	43.6746	-0.448005	0.28015	0.746348	no	up
9530068E07Rik	8.61754	8.67078	8.78292	8.74335	8.71564	8.54463	392.769	407.534	440.477	428.559	420.408	373.414	413.593	407.46	343.646	0.0561228	0.782449	0.96976	no	down
9530077C05Rik	5.64286	5.69404	5.66093	5.67571	5.63299	5.60142	49.9655	51.7698	50.5953	51.1163	49.6248	48.5506	50.7769	49.7639	4.52181	0.258712	0.830226	0.979146	no	down
9830147E19Rik	6.13108	6.14037	6.1753	6.04383	6.07525	6.02692	70.0875	70.5401	72.2689	65.9744	67.4266	65.2053	70.9655	66.2021	16.1947	0.413621	0.528772	0.895281	no	down
9930012K11Rik	6.40977	6.43275	6.32811	6.74685	6.70163	6.77113	85.0223	86.3875	80.3434	107.4	104.086	109.223	83.9177	106.903	38.7909	-1.00693	0.0248482	0.221528	no	up
9930021J03Rik	5.6184	5.34384	5.65322	5.66607	5.92947	5.74335	49.1255	40.6121	50.3257	50.7759	60.9462	53.57	46.6878	55.0974	6.00934	-1.79421	0.151531	0.578563	no	up
9930104L06Rik	6.67715	6.70448	6.60379	6.51515	6.51084	6.52795	102.334	104.292	97.2611	91.4651	91.1921	92.2804	101.296	91.6459	39.007	0.415498	0.34248	0.792193	no	down
A230046K03Rik	6.59813	6.64446	6.80225	6.90238	7.06824	6.85984	96.8804	100.042	111.605	119.625	134.2	116.149	102.842	123.325	54.8405	-0.703917	0.0741104	0.416475	no	up
A230050P20Rik	6.94866	6.90023	6.93703	6.80324	6.89188	6.77129	123.525	119.447	122.533	111.681	118.758	109.235	121.835	113.225	57.6962	0.265184	0.472384	0.870991	no	down
A230072C01Rik	5.66708	5.65008	5.66623	5.4344	5.43875	5.49601	50.8114	50.2162	50.7814	43.243	43.3739	45.1298	50.603	43.9156	3.34708	1.98843	0.178654	0.625439	no	down
A330009N23Rik	5.62218	5.61869	5.5163	5.44153	5.47613	5.58613	49.2545	49.1354	45.7691	43.4574	44.5121	48.0389	48.053	45.3361	2.90838	0.928998	0.540321	0.899338	no	down
A330050F15Rik	5.68391	5.59018	5.55372	5.52927	5.56859	5.62247	51.4077	48.174	46.9718	46.1824	47.4582	49.2644	48.8512	47.635	3.58506	0.331768	0.806221	0.977652	no	down
A430005L14Rik	8.68499	8.79347	8.40739	8.27991	8.20784	8.57506	411.568	443.71	339.528	310.815	295.669	381.373	398.269	329.286	300.054	0.470339	0.0569289	0.360561	no	down
A430033K04Rik	5.75516	5.8243	5.68444	5.77454	5.71085	5.68485	54.0102	56.6615	51.4267	54.7406	52.3766	51.441	54.0328	52.8527	6.60284	0.257201	0.804963	0.977283	no	down
A430093F15Rik	6.06516	6.02125	5.95753	5.83741	5.80627	5.95858	66.9569	64.9498	62.1434	57.1788	55.9579	62.1888	64.6834	58.4418	11.5366	0.779893	0.322744	0.778016	no	down
A430105I19Rik	6.38993	6.28818	6.34326	6.27277	6.41253	6.29641	83.8611	78.1503	81.1915	77.3201	85.1852	78.5974	81.0677	80.3676	25.6023	0.025075	0.962723	0.995662	no	down
A630001G21Rik	6.52127	6.58077	6.71407	6.56076	6.45435	6.48182	91.8543	95.7216	104.987	94.4033	87.6905	89.3765	97.5211	90.4901	37.2365	0.334085	0.46152	0.864528	no	down
A630066F11Rik	5.64625	5.59983	5.55473	5.5845	5.667	5.70547	50.0829	48.4973	47.0047	47.9845	50.8085	52.1818	48.5283	50.325	4.10449	-0.437083	0.730278	0.958335	no	up
A630089N07Rik	5.59217	5.59403	5.47858	5.22481	5.22685	5.38695	48.2403	48.3026	44.5879	37.396	37.4489	41.8441	47.0436	38.8963	2.03292	3.47511	0.0998504	0.48229	no	down
A730017L22Rik	5.61739	5.69117	5.62963	5.54994	5.59019	5.56318	49.091	51.6668	49.5092	46.8489	48.1743	47.2808	50.089	47.4347	3.84614	0.675226	0.608544	0.918399	no	down
A730090N16Rik	5.62182	5.63618	5.59782	5.61344	5.64808	5.59802	49.242	49.7347	48.4296	48.9568	50.1466	48.4365	49.1354	49.18	4.01248	-0.0653771	0.959249	0.995662	no	up
A830080D01Rik	5.24835	5.2522	5.37929	5.69342	5.68705	5.64379	38.0112	38.1127	41.6224	51.7477	51.5195	49.9977	39.2487	51.0883	3.23012	-4.18917	0.0225317	0.21126	no	up
A830082K12Rik	5.86414	6.04682	6.10489	6.01444	5.94492	5.89382	58.248	66.1112	68.8265	64.6438	61.6027	59.4589	64.3952	61.9018	12.5951	0.236159	0.758003	0.964853	no	down
A930004D18Rik	5.90519	5.90153	5.866	5.89275	5.94971	5.98395	59.9292	59.7776	58.3233	59.4148	61.8075	63.2922	59.3434	61.5048	10.4787	-0.270887	0.737311	0.95989	no	up
A930005H10Rik	6.45159	6.35286	6.35787	6.27283	6.31344	6.38086	87.5228	81.7335	82.0179	77.323	79.5306	83.3358	83.7581	80.0631	26.7187	0.240905	0.645156	0.933375	no	down
A930013F10Rik	6.2944	6.29157	6.33587	6.19863	6.21864	6.19275	78.488	78.3343	80.777	73.4467	74.4725	73.1484	79.1998	73.6892	22.193	0.370329	0.512184	0.88803	no	down
AA414768	5.88256	5.99623	5.86805	6.08608	5.99036	6.01869	58.9967	63.8328	58.4064	67.9349	63.5737	64.8345	60.412	65.4477	12.3818	-0.566511	0.456248	0.861944	no	up
AA467197	6.57266	6.63393	6.72231	6.93832	7.01249	6.88272	95.1846	99.3144	105.589	122.643	129.113	118.006	100.029	123.254	53.0226	-0.789183	0.0428325	0.306321	no	up
AB124611	5.64343	5.5252	5.32474	5.40987	5.50346	5.5925	49.9852	46.0522	40.078	42.5142	45.3635	48.2516	45.3718	45.3764	2.7906	-0.0745495	0.96388	0.995662	no	up
AI118078	6.53304	6.42482	6.59595	6.16072	6.16667	6.12175	92.6063	85.9141	96.734	71.5421	71.8378	69.6352	91.7515	71.0051	27.3038	1.23746	0.0193548	0.192069	no	down
AI314180	7.32588	7.14039	7.46379	7.25103	7.50633	7.12632	160.439	141.082	176.533	152.327	181.815	139.713	159.351	157.952	96.6772	0.00953462	0.977706	0.996507	no	down
AI413582	8.8325	8.78539	8.59296	8.59633	8.6573	8.88243	455.876	441.232	386.136	387.038	403.745	471.931	427.748	420.905	357.7	0.022925	0.914527	0.988562	no	down
AI464131	5.91288	5.92041	5.75011	5.65657	5.72751	5.87628	60.2494	60.565	53.8214	50.4426	52.985	58.7403	58.2119	54.056	8.00033	0.721399	0.452949	0.860036	no	down
AI467606	6.67377	6.71464	6.70995	6.91287	6.89497	6.96658	102.095	105.029	104.688	120.498	119.012	125.069	103.937	121.526	53.6093	-0.565345	0.134946	0.551957	no	up
AI597479	6.82918	6.84459	6.75374	6.94588	6.78223	6.97638	113.707	114.928	107.914	123.287	110.067	125.922	112.183	119.758	56.9652	-0.22739	0.546493	0.901737	no	up
AI661453	6.47919	6.38988	6.25013	6.41253	6.32988	6.55227	89.2137	83.8582	76.1163	85.1849	80.4421	93.8489	83.0627	86.492	29.8552	-0.228886	0.65998	0.938523	no	up
AI662270	7.41347	7.49699	7.61722	7.20777	7.16969	7.27278	170.481	180.642	196.342	147.827	143.977	154.641	182.488	148.815	105.372	0.606801	0.0347005	0.272222	no	down
AI837181	8.65043	8.57819	8.58082	8.6461	8.60611	8.59407	401.827	382.202	382.899	400.623	389.67	386.432	388.976	392.242	326.393	-0.0254572	0.894046	0.987261	no	up
AI846148	6.03453	5.97765	6.09057	6.01739	5.97797	5.89313	65.5503	63.016	68.1466	64.7762	63.0303	59.4304	65.571	62.4123	13.1968	0.35811	0.626449	0.924557	no	down
AI987944	6.61092	6.56309	6.63537	6.44971	6.56546	6.54359	97.7429	94.5554	99.4137	87.409	94.7112	93.2862	97.2373	91.8021	37.3297	0.25926	0.562752	0.905221	no	down
AK010878	6.1607	6.17044	6.16984	6.16118	6.17048	6.17029	71.5413	72.0256	71.996	71.565	72.0276	72.0184	71.8543	71.8704	18.6118	-0.0111383	0.985485	0.998436	no	up
AU019823	5.82264	5.97097	5.85171	6.11998	5.97815	6.10213	56.5966	62.7251	57.7483	69.5502	63.0382	68.6949	59.0233	67.0944	12.5194	-0.882729	0.249324	0.716423	no	up
AU022252	5.91585	5.9643	5.80111	5.90199	5.84456	6.02123	60.3737	62.4359	55.7582	59.7965	57.4629	64.9489	59.5226	60.7361	10.4048	-0.163574	0.844193	0.979703	no	up
AU040320	7.217	7.17561	7.40651	7.69158	7.69102	7.52962	148.776	144.568	169.661	206.726	206.647	184.774	154.335	199.382	115.089	-0.760065	0.00989079	0.123144	no	up
AV051173	5.47068	5.56467	5.35507	5.46235	5.35507	5.35507	44.3444	47.3295	40.9296	44.089	40.9296	40.9296	44.2012	41.9827	2.27367	0.939743	0.621371	0.921872	no	down
AW011738	5.80212	5.67963	5.76384	5.51772	5.6848	5.5198	55.797	51.2554	54.3363	45.8141	51.4393	45.8801	53.7962	47.7111	5.05467	1.38886	0.254669	0.722523	no	down
AW146154	5.73296	5.88178	5.77073	5.90742	5.80146	5.89179	53.1855	58.9649	54.5964	60.0222	55.7718	59.3751	55.5823	58.3897	8.34202	-0.424129	0.643021	0.932146	no	up
AW209491	7.11857	7.22932	7.16446	7.18585	6.97604	7.08551	138.964	150.052	143.455	145.599	125.892	135.816	144.157	135.769	79.0093	0.235828	0.477926	0.873505	no	down
AW554918	6.25746	6.20103	6.22418	6.31681	6.3504	6.41281	76.504	73.5693	74.7591	79.7165	81.5945	85.2015	74.9441	82.1708	24.0436	-0.469407	0.390338	0.825225	no	up
Aaas	8.31736	8.19241	8.22204	8.14892	8.17275	8.19894	318.988	292.523	298.593	283.836	288.564	293.851	303.368	288.75	230.659	0.12855	0.551387	0.90366	no	down
Aacs	8.16077	8.14766	8.00192	7.97294	7.9842	8.13454	286.178	283.589	256.34	251.244	253.212	281.021	275.369	261.826	202.929	0.131269	0.572578	0.906436	no	down
Aaed1	6.498	6.47362	6.48867	6.34123	6.27212	6.37614	90.3845	88.8695	89.8018	81.0778	77.2854	83.0634	89.6852	80.4755	29.5672	0.518081	0.297576	0.759277	no	down
Aagab	7.35811	7.28934	7.40498	7.22986	7.32894	7.24479	164.063	156.426	169.481	150.108	160.779	151.67	163.323	154.186	96.1068	0.174402	0.558753	0.905221	no	down
Aak1	6.9573	6.9747	7.12116	7.0524	7.10893	6.93128	124.267	125.775	139.214	132.734	138.039	122.046	129.752	130.94	69.3954	-0.0215933	0.950756	0.994026	no	up
Aamdc	6.89738	6.95576	6.90938	6.90217	6.90989	6.85144	119.212	124.135	120.207	119.608	120.25	115.475	121.185	118.444	59.662	0.0934218	0.795343	0.974153	no	down
Aamp	10.1624	10.1555	10.1283	10.208	10.1828	10.1369	1146.04	1140.56	1119.2	1182.84	1162.35	1125.94	1135.27	1157.05	1079.2	-0.0442535	0.76475	0.966312	no	up
Aar2	7.62982	7.79144	7.46136	7.36013	7.40149	7.48326	198.063	221.542	176.236	164.293	169.072	178.931	198.614	170.765	122.888	0.440698	0.12282	0.531498	no	down
Aars	10.3676	10.2964	9.8784	10.0657	9.88251	10.2909	1321.14	1257.58	941.225	1071.73	943.911	1252.75	1173.32	1089.46	1093.03	0.132381	0.715181	0.955177	no	down
Aars2	7.41448	7.27126	7.28427	7.22136	7.3409	7.29707	170.601	154.478	155.877	149.226	162.118	157.267	160.319	156.203	95.7843	0.0912896	0.762817	0.9655	no	down
Aarsd1	8.85671	8.83395	8.92499	8.84007	8.79553	8.65724	463.592	456.334	486.061	458.277	444.342	403.729	468.662	435.449	386.952	0.183758	0.340941	0.791624	no	down
Aasdh	5.95366	5.95344	5.98012	5.81862	5.89799	5.80907	61.9769	61.9677	63.1242	56.4389	59.631	56.0666	62.3562	57.3788	10.2028	0.629605	0.445481	0.85494	no	down
Aasdhppt	5.69245	5.57979	5.69212	5.636	5.73344	5.69288	51.713	47.8283	51.7011	49.7283	53.2033	51.7281	50.4141	51.5532	4.95237	-0.34596	0.766465	0.966929	no	up
Aass	6.28547	6.35122	6.2783	6.74605	6.70983	6.77277	78.0037	81.641	77.6168	107.34	104.679	109.347	79.0872	107.122	37.0476	-1.29664	0.00465402	0.0723195	no	up
Aatf	7.85035	7.75143	7.75214	7.84528	7.78112	7.83469	230.776	215.482	215.589	229.966	219.964	228.285	220.616	226.072	159.855	-0.0742125	0.759139	0.964853	no	up
Abca2	7.21835	7.17218	7.14709	7.37732	7.35424	7.42093	148.915	144.225	141.738	166.263	163.624	171.366	144.96	167.084	94.0846	-0.428518	0.151823	0.579105	no	up
Abca4	5.57297	5.62018	5.66611	5.4188	5.46404	5.29854	47.6027	49.1862	50.7773	42.7781	44.1408	39.3568	49.1887	42.0919	2.93264	2.22144	0.18442	0.633636	no	down
Abca7	6.54597	6.63239	6.63943	6.96729	6.78138	6.80307	93.4398	99.2084	99.6936	125.131	110.001	111.668	97.4472	115.6	48.5488	-0.654885	0.108044	0.502041	no	up
Abcb10	7.54213	7.5226	7.55476	7.48467	7.63122	7.57306	186.383	183.878	188.022	179.106	198.256	190.422	186.094	189.262	123.894	-0.0580598	0.828924	0.979146	no	up
Abcb1b	6.94416	6.68374	6.90743	6.41817	6.67434	6.51315	123.14	102.803	120.045	85.5188	102.136	91.3387	115.329	92.9977	46.5982	0.849149	0.0533194	0.34775	no	down
Abcb6	7.86734	7.82804	7.74109	7.92943	7.73316	7.81593	233.509	227.235	213.944	243.779	212.772	225.335	224.896	227.295	164.361	-0.0273872	0.910649	0.988562	no	up
Abcb7	5.60923	5.66855	5.71409	6.13298	6.1905	6.21396	48.8143	50.8634	52.4945	70.1794	73.0344	74.2316	50.7241	72.4818	13.194	-2.77286	0.000906599	0.0223063	yes	up
Abcb8	7.43909	7.29048	7.25456	7.2907	7.42027	7.49486	173.536	156.55	152.701	156.574	171.286	180.376	160.929	169.412	102.461	-0.168455	0.575683	0.906858	no	up
Abcb9	6.47476	6.4627	6.42102	6.46532	6.49673	6.32136	88.9397	88.1998	85.6882	88.3598	90.3046	79.9686	87.6092	86.211	31.5405	0.135349	0.782537	0.96976	no	down
Abcc1	8.32032	8.23636	8.30668	8.08182	8.18484	8.12352	319.644	301.572	316.635	270.938	290.993	278.883	312.617	280.272	230.414	0.265794	0.219381	0.67903	no	down
Abcc10	5.64057	5.52533	5.39706	5.55726	5.62904	5.56704	49.8861	46.0564	42.1382	47.0871	49.4892	47.4075	46.0269	47.9946	3.78597	-0.607987	0.675197	0.942729	no	up
Abcc3	5.60504	5.66987	5.5719	5.48276	5.46164	5.48249	48.6728	50.9098	47.5672	44.7174	44.0673	44.7089	49.05	44.4979	3.00967	1.3674	0.365293	0.809476	no	down
Abcc4	7.51822	7.59218	7.49955	7.42281	7.41129	7.39356	183.32	192.962	180.963	171.589	170.224	168.145	185.748	169.986	114.538	0.257912	0.349117	0.797635	no	down
Abcc5	7.55734	7.4105	7.32131	7.36697	7.51838	7.52027	188.359	170.131	159.932	165.075	183.34	183.58	172.807	177.332	112.101	-0.086493	0.766876	0.966971	no	up
Abcd1	5.81804	5.81885	5.75889	6.01273	6.02761	5.97508	56.4161	56.4481	54.15	64.5674	65.2368	62.9041	55.6714	64.2361	10.5574	-1.06879	0.194146	0.646777	no	up
Abcd3	6.46201	6.55968	6.70895	6.76638	6.85067	6.7656	88.1577	94.3321	104.615	108.864	115.414	108.805	95.7017	111.028	46.1849	-0.63638	0.129285	0.545338	no	up
Abcd4	6.31134	6.35929	6.31882	6.4028	6.26995	6.32018	79.4151	82.0988	79.8279	84.6127	77.1691	79.9032	80.4473	80.5617	25.6189	0.0120176	0.982	0.997333	no	down
Abce1	8.4536	8.12232	8.37887	7.90585	8.26865	8.19928	350.58	278.652	332.884	239.827	308.397	293.92	320.705	280.715	238.539	0.352391	0.169872	0.61067	no	down
Abcf1	9.26194	9.16589	9.18263	8.93445	9.07289	8.99602	613.936	574.39	581.094	489.257	538.533	510.588	589.807	512.793	484.262	0.307532	0.0860829	0.448547	no	down
Abcf2	7.69292	7.52398	7.57217	7.28244	7.43488	7.45204	206.919	184.054	190.305	155.68	173.03	175.101	193.759	167.937	118.027	0.424213	0.138828	0.558072	no	down
Abcf3	7.59998	7.5682	7.57822	7.38147	7.29686	7.3094	194.008	189.781	191.105	166.741	157.244	158.617	191.632	160.868	114.116	0.501236	0.0694894	0.401999	no	down
Abcg1	5.24765	5.24414	5.42789	5.79269	5.82178	5.64762	37.9927	37.9005	43.0484	55.4338	56.5627	50.1306	39.6472	54.0424	4.35536	-4.63074	0.00655427	0.0923037	no	up
Abcg2	5.67867	5.74816	5.65454	5.79807	5.70978	5.93372	51.2214	53.7487	50.3715	55.6407	52.3376	61.1262	51.7805	56.3682	6.9622	-0.735662	0.467591	0.869399	no	up
Abcg4	5.80412	5.66751	5.73038	5.69468	5.69144	5.73114	55.8744	50.8265	53.0904	51.7928	51.6765	53.1184	53.2638	52.1959	6.04757	0.187782	0.859231	0.982354	no	down
Abcg8	5.735	5.68482	5.60408	5.63892	5.75125	5.75709	53.2606	51.4401	48.6403	49.8291	53.8642	54.0825	51.1137	52.5919	5.39356	-0.321822	0.775013	0.968607	no	up
Abhd1	5.75781	5.83595	5.7666	5.81056	5.73195	5.71312	54.1094	57.121	54.4403	56.1246	53.1481	52.459	55.2236	53.9105	6.96008	0.263126	0.790829	0.973005	no	down
Abhd10	5.86079	5.89596	5.87752	5.94981	5.82938	5.94471	58.1132	59.5473	58.791	61.8118	56.8616	61.5935	58.8172	60.089	9.99202	-0.115851	0.888783	0.987261	no	up
Abhd11	8.262	8.25704	8.2394	7.99352	7.95862	8.02262	306.98	305.927	302.209	254.852	248.761	260.046	305.038	254.553	214.762	0.443309	0.0425789	0.305784	no	down
Abhd12	7.82673	7.93185	7.88822	7.85007	7.79327	7.84649	227.029	244.187	236.914	230.731	221.824	230.16	236.044	227.572	166.596	0.10822	0.652858	0.936685	no	down
Abhd13	5.23218	5.17314	5.18567	5.43333	5.56963	5.53691	37.5875	36.0803	36.395	43.2111	47.4927	46.4276	36.6876	45.7105	1.67814	-3.9924	0.0925391	0.46424	no	up
Abhd14a	8.07297	7.98766	7.93304	7.93844	7.77625	7.91581	269.281	253.819	244.39	245.306	219.223	241.488	255.83	235.339	183.902	0.23714	0.313552	0.769759	no	down
Abhd14b	6.99979	7.01019	7.01087	7.22914	7.14741	7.21116	127.981	128.908	128.968	150.033	141.771	148.175	128.619	146.66	76.5948	-0.41741	0.197063	0.650052	no	up
Abhd15	5.77223	5.79981	5.77328	5.69339	5.56535	5.60539	54.6531	55.7081	54.6927	51.7466	47.3518	48.6845	55.0179	49.261	5.8592	1.20607	0.278404	0.744539	no	down
Abhd16a	8.36531	8.41049	8.29373	8.61062	8.55121	8.61952	329.769	340.26	313.805	390.889	375.121	393.31	327.945	386.44	291.565	-0.381053	0.0598213	0.372158	no	up
Abhd16b	5.50448	5.36632	5.32308	5.496	5.60754	5.52174	45.3957	41.2499	40.032	45.1296	48.7571	45.9419	42.2259	46.6095	2.46792	-1.59442	0.36824	0.811414	no	up
Abhd17a	9.45101	9.47482	9.29335	9.33878	9.24244	9.3146	699.903	711.55	627.448	647.521	605.691	636.755	679.633	629.989	591.902	0.171569	0.321169	0.776713	no	down
Abhd17b	7.19634	7.3598	7.41835	7.61547	7.53755	7.54124	146.66	164.256	171.06	196.103	185.793	186.268	160.658	189.388	112.688	-0.499383	0.0854138	0.446819	no	up
Abhd17c	7.62171	7.65868	7.74107	7.93022	7.85741	7.79377	196.953	202.065	213.941	243.912	231.909	221.901	204.32	232.574	154.231	-0.351614	0.161574	0.596199	no	up
Abhd2	6.42623	6.3795	6.50163	6.23542	6.28512	6.06746	85.9981	83.2571	90.6121	75.3439	77.9846	67.0635	86.6224	73.464	25.7986	0.852755	0.13033	0.546585	no	down
Abhd3	5.52889	5.61828	5.66652	5.52282	5.47174	5.43838	46.1703	49.1216	50.7915	45.9765	44.3771	43.3626	48.6945	44.5721	2.95558	1.24196	0.413434	0.83647	no	down
Abhd4	8.31937	8.3321	8.15447	8.20545	8.00215	8.18593	319.433	322.265	284.931	295.18	256.382	291.212	308.877	280.925	233.026	0.26103	0.25412	0.722084	no	down
Abhd5	6.29656	6.28595	6.37743	6.4763	6.50559	6.45866	78.6055	78.0296	83.1377	89.0349	90.8611	87.9529	79.9243	89.2829	28.9401	-0.531201	0.290678	0.754298	no	up
Abhd8	8.119	8.02413	8.36721	8.30964	8.5329	8.1393	278.011	260.318	330.203	317.286	370.39	281.951	289.511	323.209	242.292	-0.296928	0.249291	0.716423	no	up
Abi1	6.47075	6.79736	7.00336	7.51243	7.39657	7.24062	88.6933	111.227	128.298	182.586	168.496	151.232	109.406	167.438	81.7734	-1.53036	0.000254141	0.00865229	yes	up
Abi2	5.38616	5.30779	5.40539	5.72752	5.70929	5.74266	41.8211	39.6098	42.3824	52.9854	52.3201	53.5443	41.2711	52.9499	3.9757	-3.5551	0.0268623	0.23241	no	up
Abl1	7.73347	7.63333	7.64749	7.86768	7.9611	7.93744	212.817	198.546	200.504	233.565	249.19	245.136	203.955	242.63	159.161	-0.462525	0.0619109	0.380212	no	up
Abl2	8.20558	8.16809	8.14637	7.84137	7.8698	7.89608	295.206	287.633	283.336	229.344	233.908	238.209	288.725	233.82	196.568	0.524605	0.0200097	0.195646	no	down
Ablim3	5.87203	5.83925	5.83225	5.77295	5.80853	5.68868	58.5678	57.2519	56.9745	54.6803	56.0456	51.5778	57.5981	54.1012	7.88356	0.575569	0.543264	0.900563	no	down
Abr	7.36769	7.36229	7.37747	7.70213	7.6636	7.62543	165.156	164.539	166.28	208.243	202.756	197.462	165.325	202.82	121.304	-0.571174	0.0335845	0.268861	no	up
Abracl	8.49433	8.53488	8.59275	8.86934	8.83831	8.97875	360.617	370.899	386.079	467.667	457.717	504.512	372.532	476.632	362.476	-0.551973	0.00305733	0.0532501	no	up
Abtb1	6.16525	6.07183	6.35166	6.16968	6.29134	5.976	71.7672	67.2673	81.6656	71.988	78.3217	62.9441	73.5667	71.0846	19.4154	0.227015	0.730958	0.958335	no	down
Acaa1a	7.1387	7.14111	7.25704	7.30472	7.34605	7.27889	140.916	141.153	152.963	158.103	162.698	155.297	145.011	158.699	89.761	-0.291479	0.341136	0.791857	no	up
Acaa2	6.96369	6.85897	6.98332	6.87275	7.00481	6.80806	124.819	116.08	126.528	117.194	128.427	112.055	122.476	119.225	60.7498	0.0890575	0.809499	0.977721	no	down
Acaca	7.55425	7.4384	7.33607	7.3919	7.44368	7.48496	187.956	173.453	161.576	167.951	174.089	179.143	174.328	173.727	111.391	0.00177096	0.995073	0.999331	no	down
Acad10	5.97066	5.86794	5.86178	5.62522	5.64197	5.73562	62.7115	58.4018	58.1529	49.3581	49.9345	53.2836	59.7554	50.8587	7.76019	1.46272	0.13221	0.547146	no	down
Acad11	5.5591	5.471	5.78442	5.60678	5.76241	5.32998	47.1472	44.3541	55.1168	48.7314	54.2824	40.2239	48.8727	47.7459	4.36444	0.203913	0.884715	0.986421	no	down
Acad8	6.41903	6.45553	6.44911	6.34721	6.32927	6.24426	85.5698	87.7625	87.3726	81.4145	80.4082	75.8071	86.9016	79.21	27.7243	0.452946	0.379489	0.819222	no	down
Acad9	6.16528	6.24668	6.30213	6.34022	6.24456	6.25821	71.7687	75.9341	78.9097	81.0207	75.8226	76.5435	75.5375	77.7956	22.4675	-0.187306	0.742014	0.960946	no	up
Acadl	7.70593	7.72586	7.73133	7.86457	7.92101	7.87684	208.793	211.698	212.501	233.062	242.36	235.052	210.997	236.825	159.042	-0.302065	0.211797	0.668901	no	up
Acadm	7.18462	7.26211	7.32175	7.49652	7.56727	7.40233	145.474	153.502	159.981	180.583	189.66	169.17	152.986	179.804	104.022	-0.487506	0.095654	0.473502	no	up
Acads	7.94105	8.02357	8.03038	8.00909	7.88843	7.80744	245.75	260.217	261.447	257.617	236.949	224.013	255.805	239.527	183.286	0.188621	0.430314	0.842686	no	down
Acadsb	6.58332	6.53543	6.57794	6.54649	6.52839	6.48426	95.8906	92.76	95.5337	93.4739	92.3081	89.5275	94.7281	91.7698	36.2425	0.141162	0.754107	0.964853	no	down
Acadvl	8.23532	8.26924	8.09838	8.03463	7.91519	8.03985	301.356	308.524	274.065	262.219	241.385	263.17	294.648	255.591	211.388	0.366552	0.111421	0.507356	no	down
Acap1	7.28781	7.26323	7.25871	7.76585	7.59126	7.64947	156.261	153.621	153.141	217.648	192.84	200.78	154.341	203.756	118.735	-0.783914	0.0040953	0.0658754	no	up
Acap2	6.59016	6.6295	6.69164	6.75273	6.7886	6.70959	96.3468	99.0102	103.367	107.839	110.553	104.661	99.5747	107.684	45.1501	-0.318948	0.436688	0.847701	no	up
Acap3	8.26701	8.18173	8.47674	8.50214	8.47478	8.03279	308.047	290.365	356.248	362.576	355.764	261.885	318.22	326.742	262.175	-0.0101802	0.968855	0.995839	no	up
Acat2	8.0065	8.09019	8.25699	7.95677	7.99054	7.74395	257.156	272.516	305.916	248.443	254.327	214.369	278.529	239.046	194.893	0.413972	0.106558	0.499994	no	down
Acbd3	7.00374	6.9702	6.89099	6.97356	6.98998	7.0616	128.332	125.383	118.684	125.675	127.114	133.584	124.133	128.791	65.874	-0.1429	0.682795	0.945864	no	up
Acbd4	7.26632	7.11735	7.19356	7.38835	7.47501	7.42455	153.95	138.846	146.378	167.538	177.911	171.795	146.392	172.415	97.5463	-0.508793	0.0916823	0.461819	no	up
Acbd5	5.677	5.61987	5.60185	5.80595	5.81186	5.83874	51.1621	49.1756	48.5653	55.9454	56.1752	57.2317	49.6344	56.4508	6.23348	-1.25763	0.235529	0.700374	no	up
Acbd6	8.74702	8.68356	8.85084	8.58102	8.59599	8.51078	429.652	411.162	461.71	382.953	386.947	364.754	434.175	378.218	340.534	0.317362	0.108976	0.503475	no	down
Acd	8.90186	8.7712	8.88548	8.92656	8.96743	8.95409	478.33	436.912	472.928	486.589	500.569	495.963	462.723	494.374	412.543	-0.162853	0.376236	0.817988	no	up
Ache	5.59745	5.6827	5.72229	5.5252	5.47961	5.44963	48.4174	51.3647	52.7936	46.0523	44.6197	43.7019	50.8586	44.7913	3.58004	1.65013	0.242557	0.708804	no	down
Acin1	8.67325	8.71981	8.5991	8.88926	8.64955	8.81299	408.235	421.624	387.783	474.17	401.581	449.754	405.88	441.835	361.04	-0.191634	0.329495	0.783255	no	up
Ackr3	7.04917	6.99429	6.95065	6.82471	6.91328	6.89671	132.438	127.494	123.696	113.355	120.532	119.156	127.876	117.681	62.4803	0.298158	0.40379	0.831398	no	down
Acly	8.76911	8.86677	8.51696	8.54871	8.43945	8.66091	436.279	466.836	366.319	374.471	347.158	404.755	423.145	375.461	335.659	0.288046	0.193826	0.646751	no	down
Aco1	8.4861	8.56326	8.42559	8.47127	8.33579	8.46028	358.568	378.266	343.839	354.902	323.089	352.207	360.224	343.399	286.066	0.135247	0.516211	0.889814	no	down
Aco2	9.79897	9.81825	9.63496	9.85763	9.72849	9.78643	890.805	902.793	795.082	927.774	848.332	883.095	862.894	886.401	816.595	-0.0713742	0.661055	0.938523	no	up
Acot10	5.31964	5.41278	5.27369	5.31964	5.24754	5.64542	39.9367	42.6	38.6847	39.9367	37.9899	50.0543	40.4071	42.6603	2.48417	-0.574326	0.785758	0.971348	no	up
Acot13	7.9818	7.94212	7.85627	8.16484	8.03337	8.61654	252.792	245.933	231.725	286.986	261.99	392.496	243.483	313.824	229.225	-0.623534	0.0200678	0.19602	no	up
Acot2	6.05756	6.16943	6.07485	5.9855	6.00068	6.10328	66.6052	71.9752	67.4083	63.36	64.0303	68.7498	68.6629	65.38	15.3124	0.349011	0.610036	0.918991	no	down
Acot7	9.9475	9.93396	9.81987	9.74237	9.60231	9.70961	987.409	978.181	903.808	856.537	777.29	837.305	956.466	823.711	831.42	0.317119	0.0505309	0.335344	no	down
Acot8	7.63665	7.59372	7.56255	7.46355	7.43558	7.44475	199.004	193.169	189.041	176.503	173.115	174.218	193.738	174.612	121.055	0.291496	0.277181	0.744417	no	down
Acot9	7.10378	7.24986	7.53376	7.57583	7.71637	7.50772	137.547	152.203	185.305	190.789	210.309	181.991	158.352	194.363	117.638	-0.66656	0.0308718	0.253949	no	up
Acox1	7.35384	7.31336	7.34041	7.16451	7.24564	7.20999	163.579	159.053	162.063	143.46	151.759	148.055	161.565	147.758	92.2043	0.272738	0.36403	0.809119	no	down
Acox3	5.98285	5.77982	5.88177	5.74992	5.97656	5.83983	63.2437	54.9415	58.9642	53.8146	62.9687	57.2748	59.0498	58.0194	9.40797	0.128175	0.885123	0.986491	no	down
Acoxl	5.38971	5.58054	5.5445	5.47035	5.34163	5.27056	41.9243	47.8531	46.6725	44.3342	40.55	38.601	45.4833	41.1617	1.91978	1.73455	0.381715	0.821195	no	down
Acp1	6.66999	6.8287	6.86386	6.78808	6.73081	6.60999	101.828	113.669	116.474	110.514	106.213	97.6796	110.657	104.802	48.94	0.227995	0.577609	0.907874	no	down
Acp2	6.12143	6.21302	6.21326	6.28493	6.16386	6.29698	69.6201	74.1833	74.1955	77.9746	71.6981	78.6287	72.6663	76.1005	20.8572	-0.253145	0.667207	0.940364	no	up
Acp5	6.21631	6.31645	6.25074	6.36024	6.26339	6.34141	74.3523	79.697	76.1485	82.1527	76.8192	81.0876	76.7326	80.0198	23.7199	-0.214124	0.698161	0.949898	no	up
Acp6	8.23491	8.2824	8.11894	8.36043	8.15102	8.35626	301.269	311.351	277.999	328.654	284.251	327.707	296.873	313.537	241.573	-0.129306	0.56348	0.905221	no	up
Acpp	6.63493	6.5779	6.75079	6.32118	6.32735	6.31502	99.3831	95.5314	107.694	79.9584	80.301	79.6177	100.869	79.959	34.7679	1.00691	0.0315703	0.256952	no	down
Acrbp	6.01182	5.97312	5.92993	6.00443	6.00154	5.94317	64.5264	62.8184	60.966	64.1969	64.0683	61.5281	62.7703	63.2644	12.4525	-0.10052	0.893705	0.987261	no	up
Acsbg1	6.16208	6.12705	6.1271	6.03202	6.0695	6.12835	71.6097	69.8917	69.8943	65.4362	67.1584	69.9547	70.4652	67.5164	16.5466	0.27935	0.667516	0.940364	no	down
Acsf3	6.89868	6.8669	6.81803	6.833	6.80226	6.81979	119.319	116.72	112.832	114.009	111.605	112.969	116.29	112.861	55.1276	0.115411	0.756911	0.964853	no	down
Acsl1	6.74686	6.67711	6.72248	6.80035	6.74311	6.76953	107.401	102.332	105.601	111.457	107.122	109.102	105.111	109.227	48.6721	-0.158416	0.687052	0.945864	no	up
Acsl3	6.50552	6.50445	6.70831	6.98609	7.07086	6.89347	90.8564	90.7895	104.569	126.772	134.444	118.888	95.405	126.701	53.1856	-1.0974	0.00680447	0.0936146	no	up
Acsl4	6.00456	5.87814	6.0614	5.9039	6.02503	5.95554	64.2026	58.8161	66.7827	59.8756	65.1203	62.0577	63.2671	62.3512	12.309	0.0357601	0.962603	0.995662	no	down
Acsl5	8.45094	8.53745	8.67746	8.6372	8.64346	8.52431	349.934	371.559	409.427	398.159	399.889	368.192	376.973	388.747	316.191	-0.0754687	0.712054	0.954583	no	up
Acsl6	6.97095	6.86207	7.00769	6.62384	6.8093	6.64503	125.448	116.329	128.684	98.6219	112.151	100.081	123.487	103.618	54.5094	0.648163	0.09818	0.477289	no	down
Acss2	5.83919	5.68175	5.85438	5.69492	5.91293	5.85541	57.2493	51.3307	57.8555	51.8015	60.2515	57.8966	55.4785	56.6498	8.23411	-0.229938	0.809953	0.977721	no	up
Acta1	6.05069	6.07986	6.02534	6.60464	6.44595	6.63866	66.2886	67.6426	65.1342	97.3186	87.1812	99.6404	66.3551	94.7134	27.4952	-1.77158	0.00102831	0.0245303	yes	up
Acta2	5.87711	5.90018	5.77059	6.32641	6.39631	6.47358	58.7741	59.7217	54.5909	80.2492	84.233	88.867	57.6955	84.4497	20.0311	-2.27696	0.000573331	0.0159562	yes	up
Actb	13.8834	13.6976	13.7117	13.4325	13.4276	13.4164	15111.7	13286.1	13416.7	11055.9	11017.9	10932.9	13938.1	11002.2	12615.2	0.449772	0.000670446	0.0177213	no	down
Actc1	7.61096	7.77135	7.63416	8.60789	8.28166	8.80451	195.491	218.479	198.66	390.151	311.192	447.118	204.21	382.82	248.35	-1.5239	1.36877e-09	2.77515e-07	yes	up
Actg1	6.85221	6.84872	7.07156	7.00039	6.96646	6.86772	115.537	115.258	134.509	128.035	125.058	116.785	121.768	123.293	62.5732	-0.042292	0.908348	0.988562	no	up
Actg2	7.85947	7.77035	7.72629	8.27707	8.29579	8.49119	232.239	218.327	211.761	310.204	314.254	359.834	220.776	328.098	214.609	-0.98187	3.45179e-05	0.00179766	no	up
Actl6a	9.21703	9.09822	9.45767	9.26116	9.43663	9.10662	595.118	548.071	703.139	613.601	692.961	551.271	615.443	619.278	551.571	-0.0156273	0.940753	0.993602	no	up
Actn1	11.6267	11.6676	11.4726	11.4558	11.3813	11.5446	3162.09	3253.21	2841.82	2808.97	2667.52	2987.23	3085.7	2821.24	2894.27	0.184156	0.220928	0.681373	no	down
Actn2	6.11437	6.18841	6.19192	6.02175	5.99316	5.98271	69.2803	72.9287	73.1062	64.9723	63.6973	63.2375	71.7717	63.9691	15.7982	0.699046	0.296068	0.757888	no	down
Actn4	11.4721	11.2999	11.321	11.3689	11.4619	11.4297	2840.76	2521.21	2558.28	2644.7	2820.76	2758.49	2640.08	2741.32	2631.67	-0.085466	0.552389	0.904354	no	up
Actr1a	9.4965	9.33185	9.44382	9.36784	9.41162	9.27055	722.32	644.417	696.425	660.695	681.05	617.609	687.721	653.118	606.797	0.11376	0.50786	0.887867	no	down
Actr1b	8.78614	8.80662	8.6802	8.65843	8.51736	8.5721	441.459	447.77	410.205	404.062	366.421	380.591	433.145	383.691	345.671	0.287478	0.139516	0.559227	no	down
Actr2	8.41287	8.39501	8.79716	8.6943	8.84333	8.65891	340.82	336.629	444.845	414.234	459.311	404.197	374.098	425.914	341.762	-0.340125	0.12847	0.544085	no	up
Actr3	9.55341	9.49905	9.18686	9.17644	9.05929	9.4139	751.388	723.6	582.803	578.607	533.479	682.128	685.93	598.071	582.509	0.306328	0.143464	0.566744	no	down
Actr5	6.76268	6.65629	6.68466	6.5629	6.57231	6.47528	108.585	100.866	102.868	94.5432	95.1621	88.9717	104.106	92.8923	41.4254	0.46391	0.279669	0.746033	no	down
Actr6	5.58002	5.6896	5.90682	5.75372	5.57187	5.51877	47.8358	51.6108	59.9971	53.9563	47.5662	45.8473	53.1479	49.1233	5.67548	0.866012	0.463614	0.865694	no	down
Actr8	7.49847	7.46827	7.50496	7.39249	7.43002	7.40472	180.827	177.081	181.643	168.021	172.448	169.45	179.851	169.973	111.456	0.161011	0.560968	0.905221	no	down
Acvr1	6.55551	6.51173	6.60605	6.28322	6.32086	6.27725	94.06	91.2487	97.4136	77.8822	79.9408	77.5603	94.2408	78.4611	30.659	0.826972	0.0927891	0.465012	no	down
Acvr2b	6.26722	6.3589	6.3555	6.49792	6.41748	6.47303	77.0232	82.0769	81.8836	90.3794	85.478	88.8332	80.3279	88.2302	28.6594	-0.449832	0.374498	0.81703	no	up
Acy1	7.36404	7.28391	7.4194	7.27881	7.29183	7.16155	164.739	155.839	171.184	155.289	156.697	143.167	163.921	151.717	95.783	0.244517	0.421153	0.839423	no	down
Acy3	6.70764	6.61037	6.45337	6.78304	6.75004	6.98406	104.52	97.7056	87.6313	110.128	107.637	126.594	96.6191	114.786	48.4414	-0.696858	0.107862	0.502041	no	up
Acyp1	6.4713	6.4941	6.61465	6.46689	6.50218	6.3905	88.727	90.1404	97.9957	88.4561	90.6463	83.8942	92.2877	87.6656	33.3655	0.243669	0.609627	0.918991	no	down
Acyp2	6.15811	5.9535	6.26421	6.11664	6.31555	6.15445	71.413	61.9701	76.8623	69.3894	79.647	71.2317	70.0818	73.4227	19.2764	-0.410815	0.532588	0.896159	no	up
Ada	6.77991	6.69161	6.74628	6.57829	6.64685	6.65736	109.889	103.366	107.358	95.5571	100.208	100.94	106.871	98.9017	44.5955	0.310903	0.451213	0.85953	no	down
Adad2	5.47275	5.55274	5.30768	5.46667	5.45847	5.56083	44.408	46.9397	39.607	44.2212	43.9705	47.2036	43.6516	45.1318	2.24816	-0.574234	0.749196	0.963424	no	up
Adam10	6.31208	6.30767	6.34273	6.512	6.57779	6.53577	79.4558	79.213	81.1619	91.2655	95.5238	92.7816	79.9436	93.1903	30.6488	-0.699761	0.152534	0.579928	no	up
Adam11	5.55484	5.58585	5.55879	5.62369	5.5172	5.55928	47.0083	48.0296	47.1372	49.3061	45.7977	47.1531	47.3917	47.4189	3.20434	0.0597975	0.966447	0.995839	no	down
Adam15	8.94109	9.00742	8.93934	9.20446	9.02574	9.12534	491.514	514.638	490.92	589.953	521.217	558.47	499.024	556.547	462.495	-0.23969	0.185372	0.634183	no	up
Adam17	7.96932	7.96955	8.0711	8.11202	8.14062	7.93249	250.614	250.653	268.932	276.67	282.21	244.296	256.733	267.725	196.991	-0.104013	0.657617	0.938523	no	up
Adam19	5.77814	5.67756	5.62256	5.67695	5.7105	5.73316	54.8773	51.1818	49.2675	51.1601	52.3638	53.1927	51.7756	52.2388	5.57886	-0.152493	0.890421	0.987261	no	up
Adam1a	5.67561	5.74097	5.76852	5.66609	5.60948	5.57687	51.1127	53.4816	54.5128	50.7764	48.8228	47.7316	53.0357	49.1103	4.98957	0.836342	0.47241	0.870991	no	down
Adam3	5.69414	5.77947	5.78156	5.94961	5.91806	5.87048	51.7733	54.928	55.0075	61.8033	60.4665	58.5045	53.9029	60.2581	8.50525	-0.938718	0.301416	0.76352	no	up
Adam33	6.80542	6.87065	6.79048	7.07933	7.03561	6.94411	111.85	117.023	110.698	135.235	131.199	123.136	113.19	129.857	62.0863	-0.479196	0.179885	0.627102	no	up
Adam8	5.84948	5.75059	5.8008	5.76631	5.865	5.90094	57.6594	53.8393	55.7462	54.4293	58.283	59.7532	55.7483	57.4885	8.17846	-0.272155	0.76627	0.966827	no	up
Adam9	7.06737	7.19634	7.24917	7.57433	7.67369	7.57085	134.119	146.661	152.131	190.59	204.179	190.131	144.304	194.966	108.951	-0.894443	0.00190726	0.0382426	no	up
Adamts1	6.71798	6.63165	6.83174	6.245	6.42457	6.27615	105.272	99.1573	113.909	75.8458	85.8988	77.5016	106.113	79.7487	37.2614	1.23831	0.00895343	0.114447	no	down
Adamts10	6.73458	6.75501	6.62579	6.63541	6.56911	6.72469	106.49	108.01	98.7553	99.4162	94.9509	105.763	104.418	100.043	44.0447	0.19202	0.648703	0.934358	no	down
Adamts14	6.95558	6.92622	6.75524	6.93593	6.96152	7.07569	124.119	121.619	108.026	122.44	124.631	134.895	117.922	127.322	62.7035	-0.301992	0.415493	0.837449	no	up
Adamts4	5.64584	5.63451	5.39368	5.6754	5.70296	5.78755	50.0689	49.677	42.0396	51.1053	52.091	55.2367	47.2618	52.811	5.15036	-1.19071	0.34035	0.791339	no	up
Adamts7	5.69278	5.73266	5.80321	5.49079	5.5012	5.50166	51.7246	53.1745	55.8395	44.967	45.2926	45.3069	53.5795	45.1888	4.56816	2.05688	0.11305	0.510861	no	down
Adamts8	5.88382	5.77978	5.91746	5.66905	5.74949	5.71383	59.0481	54.9397	60.4414	50.8808	53.7982	52.4849	58.1431	52.388	7.51186	0.897853	0.351451	0.798319	no	down
Adamtsl3	5.84474	6.0018	5.79346	6.13262	5.99243	6.17894	57.4701	64.0798	55.4632	70.162	63.6652	72.4512	59.0044	68.7595	13.2929	-1.04572	0.171988	0.614577	no	up
Adamtsl4	6.05217	5.86294	5.99287	6.18298	6.1695	6.14697	66.3568	58.1997	63.6847	72.6543	71.9789	70.8636	62.747	71.8323	16.2328	-0.935995	0.173916	0.617155	no	up
Adamtsl5	7.15517	7.03617	6.89187	6.88076	6.96246	7.18296	142.534	131.25	118.757	117.846	124.712	145.307	130.847	129.288	69.6073	0.0356487	0.922774	0.989056	no	down
Adap1	6.25523	6.35081	6.21528	5.94489	5.8843	5.97479	76.3855	81.6174	74.2996	61.6014	59.0679	62.8915	77.4342	61.1869	17.4893	1.42747	0.0311017	0.25502	no	down
Adar	7.59569	7.69157	7.65214	7.58306	7.48421	7.41979	193.433	206.726	201.152	191.747	179.049	171.23	200.437	180.675	127.392	0.305126	0.258441	0.72589	no	down
Adarb1	6.23325	6.05537	6.0999	5.84557	6.11495	6.07221	75.2305	66.504	68.5887	57.5031	69.3082	67.2848	70.1077	64.6987	15.7702	0.610268	0.397347	0.829712	no	down
Adat1	6.82669	6.81803	6.73137	6.74092	6.82855	6.80333	113.511	112.831	106.254	106.959	113.657	111.688	110.865	110.768	51.5434	0.0014153	0.997079	0.999435	no	down
Adat2	6.64463	6.61628	6.53535	6.55047	6.6736	6.69921	100.054	98.1067	92.7547	93.7322	102.083	103.912	96.9717	99.909	40.574	-0.131527	0.762405	0.9655	no	up
Adat3	7.15137	7.2518	7.17861	7.17704	7.04063	7.0525	142.16	152.409	144.869	144.712	131.656	132.743	146.479	136.37	80.2094	0.251578	0.437657	0.847915	no	down
Adck4	6.32445	6.30714	6.23957	6.16474	6.28517	6.24083	80.1402	79.1842	75.5612	71.7418	77.9873	75.627	78.2952	75.1187	22.4888	0.246377	0.664654	0.93905	no	down
Adck5	7.2209	7.24073	7.28728	7.2582	7.21493	7.08425	149.179	151.244	156.203	153.087	148.563	135.698	152.208	145.783	87.3907	0.161667	0.606949	0.917532	no	down
Adcy3	7.98943	8.10658	7.97668	8.04211	7.97813	8.10209	254.13	275.628	251.894	263.582	252.148	274.772	260.551	263.501	196.168	-0.0197439	0.931925	0.991563	no	up
Adcy4	5.56104	5.6287	5.52913	5.45133	5.37252	5.32787	47.2107	49.4776	46.1779	43.7536	41.4275	40.165	47.6221	41.7821	2.61977	1.90177	0.271272	0.738472	no	down
Adcy6	7.03319	6.93094	6.88232	6.80924	6.85575	6.83827	130.979	122.017	117.973	112.146	115.821	114.426	123.656	114.131	59.3211	0.291429	0.425725	0.840196	no	down
Adcy7	7.123	7.08366	7.38415	7.49354	7.55241	7.28119	139.392	135.642	167.052	180.211	187.716	155.545	147.362	174.491	99.2049	-0.545984	0.0938874	0.468769	no	up
Adcy9	6.44177	6.2352	6.26715	6.20417	6.44811	6.3205	86.9291	75.3324	77.0194	73.7293	87.3124	79.9208	79.7603	80.3208	25.2946	-0.0431555	0.938641	0.993602	no	up
Add1	8.50673	8.47931	8.53734	8.97533	9.04069	8.94635	363.732	356.883	371.531	503.318	526.648	493.31	364.049	507.759	372.649	-0.74411	8.00229e-05	0.00342212	no	up
Add3	6.70978	6.59896	6.75587	6.44879	6.69821	6.48407	104.675	96.9357	108.073	87.3535	103.839	89.5161	103.228	93.5697	40.8995	0.425095	0.344931	0.793292	no	down
Adgra2	6.41768	6.42079	6.39417	6.66658	6.68625	6.58382	85.4898	85.6744	84.1078	101.588	102.982	95.924	85.0907	100.165	36.086	-0.69474	0.126613	0.540053	no	up
Adgra3	6.13647	5.96694	6.04212	5.97385	6.07681	5.93324	70.3497	62.5501	65.896	62.8506	67.4998	61.1061	66.2653	63.8188	13.9982	0.230947	0.748891	0.963424	no	down
Adgrb1	5.67106	5.50004	5.58699	5.49032	5.61742	5.58759	50.9519	45.2559	48.0676	44.9521	49.0921	48.0874	48.0918	47.3772	3.38277	0.147136	0.916567	0.988562	no	down
Adgre5	6.61795	6.75081	6.5701	6.78126	6.68444	6.83354	98.2203	107.695	95.0164	109.992	102.853	114.051	100.311	108.966	46.1565	-0.328509	0.431666	0.843448	no	up
Adgrg1	6.45795	6.46081	6.53959	6.45428	6.51334	6.44884	87.9095	88.084	93.0276	87.6866	91.3506	87.3562	89.6737	88.7978	32.6124	0.0481473	0.919098	0.988562	no	down
Adgrg3	6.67014	6.72806	6.5856	6.81661	6.62632	6.91531	101.838	106.01	96.0426	112.721	98.7915	120.702	101.297	110.738	48.1369	-0.326634	0.435341	0.847247	no	up
Adgrg6	5.82415	5.87337	5.60403	5.8753	5.84732	6.03435	56.6558	58.6219	48.6386	58.7004	57.573	65.542	54.6387	60.6051	9.2742	-0.913763	0.331396	0.784538	no	up
Adgrl1	6.99937	6.9669	7.09719	7.01099	7.05747	6.94576	127.944	125.097	136.921	128.979	133.202	123.277	129.987	128.486	68.3228	0.0451475	0.896023	0.987261	no	down
Adh1	5.88668	5.86722	5.95687	6.42261	6.38828	6.35068	59.1652	58.3727	62.1148	85.7822	83.7651	81.6106	59.8842	83.7193	20.0196	-1.97261	0.00174881	0.0365029	yes	up
Adh5	9.58727	9.45539	9.50662	9.48515	9.60172	9.66684	769.228	702.031	727.409	716.662	776.975	812.845	732.889	768.827	684.102	-0.111654	0.507525	0.887867	no	up
Adh7	7.19699	6.99126	6.84271	7.02443	7.16361	7.35789	146.727	127.227	114.779	130.186	143.371	164.038	129.578	145.865	77.5653	-0.437166	0.23734	0.701946	no	up
Adi1	8.9798	8.9921	9.02462	8.8466	8.92499	8.94051	504.881	509.204	520.812	460.353	486.059	491.317	511.633	479.243	428.456	0.149175	0.40168	0.830681	no	down
Adipor1	6.61734	6.56801	6.62186	6.64393	6.64436	6.60566	98.1786	94.8783	98.4868	100.005	100.035	97.3872	97.1812	99.1425	40.3829	-0.0955489	0.823528	0.97878	no	up
Adipor2	8.05121	8.222	8.04056	8.53389	8.42161	8.60132	265.25	298.586	263.299	370.644	342.893	388.379	275.712	367.305	257.77	-0.682798	0.00210555	0.0410953	no	up
Adk	8.07889	8.08602	8.18772	8.20719	8.2293	8.09575	270.389	271.727	291.574	295.536	300.1	273.567	277.897	289.734	217.676	-0.107708	0.628674	0.925723	no	up
Adm	7.27228	7.29287	7.40124	7.15733	7.06569	7.02148	154.587	156.809	169.043	142.749	133.963	129.92	160.146	135.544	86.6482	0.528159	0.096229	0.474348	no	down
Adm2	6.01226	5.90846	5.89879	5.84332	5.84922	5.80791	64.5461	60.0654	59.6642	57.4137	57.6489	56.0217	61.4252	57.0281	10.1074	0.564909	0.498169	0.883413	no	down
Adnp2	6.2683	6.24286	6.1897	6.09566	6.16628	6.19097	77.081	75.7336	72.9936	68.3876	71.8185	73.0578	75.2694	71.088	19.6613	0.33837	0.574603	0.906657	no	down
Ado	5.94018	6.0503	6.19575	6.33529	6.28856	6.19712	61.4005	66.2706	73.3006	80.7445	78.1709	73.3701	66.9905	77.4285	19.4674	-0.905232	0.156679	0.588243	no	up
Adora2b	6.43509	6.55102	6.54597	6.54477	6.43089	6.4377	86.5279	93.7678	93.44	93.3625	86.276	86.6843	91.2452	88.7742	33.3031	0.130589	0.783178	0.969993	no	down
Adpgk	8.55053	8.61275	8.55368	8.8051	8.68352	8.8192	374.943	391.468	375.764	447.299	411.151	451.693	380.725	436.715	342.735	-0.309051	0.110058	0.504715	no	up
Adprh	8.08046	7.97151	8.17148	8.24555	8.31293	8.10743	270.682	250.994	288.31	303.498	318.011	275.79	269.995	299.1	219.598	-0.274247	0.241142	0.706752	no	up
Adprhl2	5.90936	5.90225	6.03974	6.04233	6.10625	6.01104	60.103	59.8073	65.7872	65.9057	68.8911	64.4916	61.8992	66.4295	13.2044	-0.526001	0.474168	0.871894	no	up
Adprm	6.64372	6.60832	6.7189	6.64636	6.67978	6.59612	99.9903	97.5672	105.34	100.174	102.522	96.7452	100.966	99.8135	42.2364	0.0501565	0.905704	0.988515	no	down
Adrbk1	9.53914	9.52835	9.37655	9.33203	9.22611	9.37257	743.989	738.448	664.695	644.497	598.873	662.865	715.711	635.411	612.244	0.263162	0.131875	0.547018	no	down
Adrm1	7.87671	7.79111	8.16401	7.78153	7.89831	7.59024	235.031	221.492	286.822	220.025	238.577	192.703	247.782	217.102	169.677	0.368893	0.196459	0.650041	no	down
Adss	8.64804	8.63874	8.59815	8.84396	8.86201	8.87957	401.162	398.585	387.526	459.513	465.298	470.996	395.758	465.269	363.895	-0.361183	0.0529702	0.346116	no	up
Adssl1	5.87899	6.04816	5.97234	6.2252	6.14371	6.13407	58.851	66.1723	62.7846	74.8123	70.7033	70.2328	62.6026	71.9162	15.5683	-0.898768	0.195478	0.648307	no	up
Aebp1	10.1727	9.8836	10.039	10.6278	10.7073	10.6738	1154.2	944.624	1052.05	1582.31	1671.92	1633.55	1050.29	1629.26	1308.97	-0.895558	1.14809e-07	1.43785e-05	no	up
Aebp2	6.77904	6.6781	6.83612	6.74032	6.86557	6.78402	109.823	102.402	114.255	106.915	116.612	110.203	108.827	111.243	51.0137	-0.1227	0.755913	0.964853	no	up
Aes	8.76854	8.8025	9.11249	9.44696	9.47571	9.16107	436.106	446.495	553.52	697.942	711.988	572.477	478.707	660.802	509.63	-0.719596	0.000835505	0.0210275	no	up
Afap1	6.7169	6.75749	6.60958	6.84802	6.8047	6.88307	105.194	108.195	97.6525	115.201	111.794	118.035	103.68	115.01	50.5593	-0.400192	0.313387	0.769691	no	up
Afap1l1	6.28638	6.21798	6.23695	6.3053	6.41785	6.33576	78.0531	74.4384	75.4238	79.0831	85.4997	80.7709	75.9718	81.7845	24.1924	-0.391742	0.475227	0.872083	no	up
Aff1	7.59655	7.62943	7.64896	7.27	7.17483	7.19889	193.548	198.01	200.708	154.343	144.491	146.92	197.422	148.585	111.4	0.823214	0.00368933	0.0606972	no	down
Aff4	7.80042	7.6985	7.92506	7.68143	7.81686	7.64819	222.925	207.721	243.042	205.277	225.48	200.601	224.563	210.453	153.203	0.176618	0.498675	0.883413	no	down
Afg3l1	7.03086	7.10667	7.20093	7.20561	7.16292	7.13237	130.767	137.823	147.129	147.607	143.303	140.299	138.573	143.736	79.6416	-0.137566	0.670912	0.941249	no	up
Afg3l2	8.62221	8.65588	8.50035	8.60616	8.68944	8.85706	394.044	403.347	362.127	389.684	412.842	463.705	386.506	422.077	338.619	-0.221646	0.288096	0.75195	no	up
Afmid	6.64572	6.67682	6.57652	6.59401	6.43463	6.6309	100.129	102.312	95.4396	96.6041	86.4998	99.1061	99.2935	94.07	39.6252	0.286307	0.522656	0.894301	no	down
Afp	7.42536	7.57739	7.5424	7.45461	7.44577	7.47591	171.893	190.995	186.418	175.413	174.341	178.021	183.102	175.925	116.248	0.124678	0.650657	0.935227	no	down
Aftph	6.90222	6.93342	7.04919	7.16679	7.17512	7.01295	119.612	122.227	132.439	143.687	144.52	129.154	124.759	139.12	71.066	-0.377524	0.273208	0.740952	no	up
Aga	7.0338	6.94326	7.11709	7.03196	7.13603	6.88862	131.034	123.063	138.822	130.867	140.656	118.49	130.973	130.004	69.8085	0.0301652	0.932435	0.991831	no	down
Agap1	6.43573	6.41982	6.37351	6.62087	6.56772	6.60905	86.5662	85.617	82.9119	98.4197	94.8594	97.6166	85.0317	96.9652	34.5401	-0.564633	0.222578	0.684054	no	up
Agap2	5.60439	5.67837	5.69741	5.837	5.83983	5.698	48.6509	51.2107	51.8909	57.1628	57.2749	51.9122	50.5842	55.45	6.20481	-0.908759	0.395011	0.828248	no	up
Agap3	8.70878	8.62066	8.62699	8.61845	8.68452	8.64163	418.411	393.62	395.35	393.019	411.434	399.384	402.46	401.279	334.759	0.0082602	0.965694	0.995662	no	down
Agbl5	5.92189	5.7955	5.86712	5.78357	5.94619	5.90483	60.6271	55.5415	58.3686	55.0842	61.657	59.9145	58.1791	58.8852	9.33557	-0.100822	0.907553	0.988562	no	up
Ager	5.66863	5.63768	5.67659	5.75918	5.755	5.67717	50.866	49.7863	51.1473	54.1608	54.0043	51.1682	50.5999	53.1111	5.41589	-0.505687	0.649076	0.934613	no	up
Agfg1	7.57842	7.66976	7.69213	7.74776	7.82097	7.81268	191.131	203.624	206.805	214.936	226.124	224.828	200.52	221.963	147.542	-0.279234	0.261881	0.729575	no	up
Agfg2	7.17627	7.18994	7.27986	7.27653	7.20472	7.19129	144.635	146.011	155.402	155.043	147.515	146.149	148.683	149.569	87.1341	-0.0191492	0.950561	0.994026	no	up
Aggf1	7.16918	7.39563	7.39941	7.52387	7.39731	7.25896	143.926	168.386	168.828	184.039	168.582	153.166	160.38	168.596	102.158	-0.177852	0.571102	0.906436	no	up
Agk	7.23114	7.18841	7.03624	7.16443	7.14951	7.37495	150.241	145.857	131.256	143.453	141.976	165.99	142.451	150.473	85.1025	-0.199731	0.547372	0.901737	no	up
Ago1	7.22135	7.14294	7.13069	7.14719	7.14816	7.14416	149.226	141.332	140.137	141.748	141.844	141.451	143.565	141.681	81.1001	0.0529507	0.867047	0.983554	no	down
Agpat1	6.34949	6.29263	6.56135	6.36839	6.53112	6.18581	81.543	78.3916	94.4417	82.6186	92.483	72.7972	84.7921	82.6329	28.5305	0.159888	0.773517	0.968607	no	down
Agpat2	8.38494	8.32498	8.33137	8.58115	8.49693	8.64624	334.286	320.677	322.1	382.986	361.269	400.662	325.688	381.639	289.699	-0.368704	0.0669343	0.394341	no	up
Agpat3	7.32242	7.37959	7.49251	7.63912	7.68295	7.44818	160.055	166.525	180.082	199.344	205.493	174.633	168.887	193.157	118.048	-0.396169	0.166093	0.60407	no	up
Agpat4	7.76364	7.80247	7.79019	7.70407	7.55072	7.57878	217.314	223.243	221.351	208.524	187.496	191.18	220.636	195.733	145.077	0.337093	0.187971	0.639121	no	down
Agpat6	9.4103	9.32571	9.34793	9.19667	9.22274	9.19451	680.427	641.682	651.64	586.778	597.477	585.901	657.916	590.052	557.247	0.231304	0.1687	0.609663	no	down
Agpat9	6.47048	6.47795	6.42094	6.30903	6.25393	6.35819	88.6766	89.1369	85.6834	79.2881	76.3169	82.036	87.8323	79.2137	28.0975	0.507013	0.321441	0.776716	no	down
[truncated: 9,959 more rows]

## Sheet: Diff. Exp. (E0771)
	Plate3_13_ E0771shControl	Plate3_14_ E0771shControl.	Plate3_15_ E0771shControl	Plate3_16_ E0771shLmna	Plate3_17_ E0771shLmna	Plate3_18_ E0771shLmna	Plate3_13_ E0771shControl	Plate3_14_ E0771shControl	Plate3_15_ E0771shControl	Plate3_16_ E0771shLmna	Plate3_17_ E0771shLmna	Plate3_18_ E0771shLmna	Mean E0771 shControl	Mean E0771 shLmna	shControl std	shLmna std	shControl vs shLmna baseMean	shControl vs shLmna log2FoldChange	shControl vs shLmna p value	shControl vs shLmna p adj	shControl vs shLmna pass	shLmna vs shControl direction
[truncated: 289 more rows]
